# Supplementary material for: Determination of growth stages and metabolic profiles in Brachypodium distachyon for comparison of developmental context with Triticeae crops
Source: Proc Biol Sci. 2015 Jul 22;282(1811):20150964. doi: 10.1098/rspb.2015.0964 (PMC4528556; doi:10.1098/rspb.2015.0964)
Supplement: Table S1.xls [file rspb20150964supp1.xls]

## Sheet: Table S1
	Table S1. Comparison of growth rate under 20 h day length between Bd21 and Bd3-1.
	Comparable Zadoks Code		BBCH scale			Days after imbibition
			BBCH Code	Description		Bd21					Bd3-1
						(n = 10)					(n = 10)
				0. Germination
	00		00	Dry seed (caryopsis)
	01		01	Beginning of seed imbibition		0	±	0			0	±	0
	03		03	Seed imbibition complete		1	±	0			1	±	0
	05		05	Radicle emerged from caryopsis		2	±	0			2	±	0
	07		07	Coleoptile emerged from caryopsis		2	±	0			2	±	0
	09		09	Emergence: coleoptile penetrates soil surface (cracking stage)		3	±	0			3	±	0
				1. Leaf development
	10		10	First leaf through coleoptile		3	±	0			3	±	0
	11		11	First leaf unfolded		5.2	±	0.4			5.3	±	0.458258
	12		12	2 leaves unfolded		11.4	±	0.489898			11.5	±	0.5
	13		13	3 leaves unfolded		17.6	±	0.489898		*	17	±	0
	14		14	4 leaves unfolded		21.1	±	0.538516		*	19.6	±	0.489898
	15		15	5 leaves unfolded		22.7	±	0.781025		*	21.9	±	0.7
	16		16	6 leaves unfolded		25.4	±	0.489898			24.9	±	0.538516
	17		17	7 leaves unfolded		26.3	±	0.458258			26	±	0
	18		18	8 leaves unfolded		26.7	±	0.640312			26.7	±	0.640312
	19		19	9 or more leaves unfolded		29.3	±	1.00499			29.4	±	0.8
				2. Tillering
	20		20	No tillers		15	±	0			15	±	0
	21		21	Beginning of tillering: first tiller detectable		17	±	0			17	±	0
	22		22	2 tillers detectable		26.3	±	0.458258			26	±	0
	23		23	3 tillers detectable		27.6	±	0.489898		*	27	±	0
	24		24	4 tillers detectable		33.5	±	1.28452		*	28.2	±	0.4
	25		25	5 tillers detectable		38.8	±	2.44131		*	29.6	±	0.663325
	26		26	6 tillers detectable		46.1111	±	5.70467		*	30.9	±	1.13578
	27		27	7 tillers detectable							33.2	±	1.249
	28		28	8 tillers detectable							35.9	±	1.86815
				5. Inflorescence emergence, heading
	50, 51	†	51	Beginning of heading: tip of inflorescence emerged from sheath, first spikelet just visible		31.8	±	1.66132		*	40.2	±	2.18174
	58, 59	†	59	End of heading: inflorescence fully emerged		35.2	±	1.07703		*	42.3	±	2.14709
				6. Flowering, anthesis
	64, 65	†	65	Full flowering: 50% of anthers mature		40	±	0.632456		*	48	±	2.60768
				7. Development of fruit
	71		71	Watery ripe: first grains have reached half their final size		47	±	0.447214		*	53.7	±	2.75862
				8. Ripening
	83		83	Early dough		63.2	±	2.74955		*	68.5	±	1.36015
	85		85	Soft dough: grain content soft but dry Fingernail impression not held		68.5	±	0.67082		*	73.4	±	1.95959
	87		87	Hard dough: grain content solid Fingernail impression held		70.5	±	0.5		*	75.4	±	1.2
				9. Senescence
	92		92	Over-ripe: grain very hard, cannot be dented by thumbnail		79	±	1.89737		*	81.9	±	1.13578
	93		93	Grains loosening in day-time		82.5	±	2.57876		*	87.1	±	2.11896
	94	†	97	Plant dead and collapsing		112.4	±	3.00666		*	107.3	±	2.14709
	Difference of code between Zadoks scale and BBCH scale is indicated with a dagger.
	Asterisks indicate significant difference between Bd21 and Bd3-1 based on t test (p < 0.05).
