# Supplementary material for: Determination of growth stages and metabolic profiles in Brachypodium distachyon for comparison of developmental context with Triticeae crops
Source: Proc Biol Sci. 2015 Jul 22;282(1811):20150964. doi: 10.1098/rspb.2015.0964 (PMC4528556; doi:10.1098/rspb.2015.0964)
Supplement: Table S2.xls [file rspb20150964supp2.xls]

## Sheet: Table S2
	Table S2. List of 517 compounds detected in our wide target metabolome analysis.
		Serial No.	KEGG LIGAND Database ID	Name
		4	C03969	1-Aminocyclopentanecarboxylate
		5	C03722	Pyridine-2,3-dicarboxylate
		6	C02666	Coniferyl aldehyde
	*	7	C01179	3-(4-Hydroxyphenyl)pyruvate
		10	C00158	Citrate
	*	13	C16427	Isopentenyl adenosine
		14	C00547	L-Noradrenaline
	*	15	C00493	Shikimate
		16	C03465	3-Methyl-2-oxopentanoate
		17	D00241	Baclofen
		20	C07441	Phenylephrine
	*	22	C07151	Metformin
	*	25	C01234	1-Aminocyclopropane-1-carboxylate
		32	C00642	4-Hydroxyphenylacetate
	*	34	C00780	3-(2-Aminoethyl)-1H-indol-5-ol
	*	35	C02376	5-Methylcytosine
		37	C04083	N6-(delta2-Isopentenyl)-adenine
	*	39	C00147	Adenine
	*	40	C00212	Adenosine
	*	41	C00499	Allantoate
		42	C00108	Anthranilate
		45	C07481	Caffeine
	*	46	C00417	cis-Aconitate
		49		Glycine
	*	51	C00135	L-Histidine
	*	53	C00073	L-Methionine
	*	54	C00079	L-Phenylalanine
	*	55	C00078	L-Tryptophan
	*	56	C00082	L-Tyrosine
	*	60	C00089	Sucrose
	*	61	C00106	Uracil
		62	C00233	4-Methyl-2-oxopentanoate
	*	66	C00328	L-Kynurenine
		69	C00398	Tryptamine
		73	C00333	D-Galacturonate
		80	C02502	2-Hydroxypyridine
	*	93	C01732	Mesaconate
		95	C02170	Methylmalonate
	*	99	C00534	Pyridoxamine
		106	C00913	3-Methyladenine
		107	C00568	4-Aminobenzoate
	*	110	C00020	AMP
		111	C00224	Adenylyl sulfate
		114	C00179	Agmatine
	*	119	C00352	D-Glucosamine 6-phosphate
		125	C06536	Harmaline
	*	127	C00386	Carnosine
		128	C01591	Leupeptin
		130	C00857	Deamino-NAD+
		132	C00715	Pterin
		138	C05127	N-Methylhistamine
	*	139	C03557	(2-Aminoethyl)phosphonate
	*	140	C00559	Deoxyadenosine
		142	C00360	dAMP
	*	144	C00881	Deoxycytidine
	*	146	C00330	Deoxyguanosine
		147	C05512	Deoxyinosine
		148	C06196	2'-Deoxyinosine 5'-phosphate
		150	C00673	2-Deoxy-D-ribose 5-phosphate
		151	C00365	dUMP
		154	C03576	2-Mercaptoethanesulfonate
	*	155	C00355	3,4-Dihydroxy-L-phenylalanine
	*	156	C00482	Sinapate
	*	157	C11261	3-Amino-1,2,4-triazole
		159	C00882	Dephospho-CoA
		160	C02794	3-Hydroxykynurenine
	*	163	C01996	Acetylcholine
		165	C00575	3',5'-Cyclic AMP
		166	C00498	ADP-glucose
		168	C00474	Ribitol
	*	169	C01551	Allantoin
		170	C06818	Amantadine
	*	173	C03406	N-(L-Arginino)succinate
		174	C01784	Benzamidine
		175	C07527	Benzocaine
	*	176	C00576	Betaine aldehyde
		177	C01197	Caffeate
		184	C00300	Creatine
		185	C00791	Creatinine
	*	187	C00542	Cystathionine
	*	188	C00475	Cytidine
		189	C00941	3',5'-Cyclic CMP
	*	194	C00216	D-Arabinose
		196	C07418	Penicillamine
	*	206	C00279	D-Erythrose 4-phosphate
		210	C06772	Diethanolamine
	*	212	C06393	2,3-Diaminopropanoate
	*	217	C00311	Isocitrate
	*	218	C03618	L-threo-3-Methylaspartate
		220	C01089	(R)-3-Hydroxybutanoate
	*	223	C00117	D-Ribose 5-phosphate
		229	C00061	FMN
		231	C00122	Fumarate
		232	C10146	Fusaric acid
		233	C11864	Gibberellin A4
	*	235	C00127	Glutathione disulfide
	*	237	C02037	Glycylglycine
		238	C02284	Glycyrrhizinate
	*	240	C00242	Guanine
	*	241	C00387	Guanosine
	*	242	C00942	3',5'-Cyclic GMP
		243	C00096	GDP-mannose
		244	C00394	GDP-glucose
		245	C00325	GDP-L-fucose
	*	251	C00519	Hypotaurine
	*	252	C00262	Hypoxanthine
		254	C00637	Indole-3-acetaldehyde
		255	C00954	Indole-3-acetate
	*	256	C00294	Inosine
		258	C00130	IMP
		261	C13694	Isoguvacine
	*	267		L-Asparagine
	*	268		L-Aspartic acid
	*	270	C00491	L-Cystine
		271	C11331	Leu-leu-tyr
	*	272		L-Glutamic acid
	*	273		L-Glutamine
	*	274	C00051	Glutathione
		275	C00860	L-Histidinol
		276	C00884	Homocarnosine
		277	C01817	Homocystine
		282		L-Methionine sulfone
	*	285	C00077	L-Ornithine
	*	286	C00148	L-Proline
		287	C01879	5-Oxoproline
	*	288	C00065	L-Serine
	*	295	C01835	Maltotriose
		296	C07511	Mecamylamine
	*	299	C02294	Methylguanidine
		304	C06809	Acetylcysteine
		306	C02642	3-Ureidopropionate
	*	307	C03145	N-Formyl-L-methionine
	*	309	C01185	Nicotinate D-ribonucleotide
		314	C01772	trans-2-Hydroxycinnamate
		316	C01005	O-Phospho-L-serine
		317	C00295	Orotate
		322	C14034	Piperacillin
	*	324		PIPES
		325	C00870	4-Nitrophenol
		328	C00230	3,4-Dihydroxybenzoate
		331	C07400	Pralidoxime
	*	332	C00314	Pyridoxine
	*	333	C08296	Quisqualic acid
	*	336	C00021	S-Adenosyl-L-homocysteine
	*	338	C03727	S-Carboxymethyl-L-cysteine
		339	C08277	Sebacic acid
		340	C00233	4-Methyl-2-oxopentanoate
		344	C00042	Succinate
		349	D00372	Tiabendazole
	*	350	C00378	Thiamine
		351	C01081	Thiamin monophosphate
		354	C02086	Thioglycolate
		355	C00214	Thymidine
		356		Thymidine-3',5'-cyclic monophosphate
		358	C00364	dTMP
		361	C00178	Thymine
	*	363	C16431	trans-Zeatin riboside
	*	364	C00483	Tyramine
	*	365	C00299	Uridine
		372	C00105	UMP
		373	C00385	Xanthine
		374	C00655	Xanthosine 5'-phosphate
	*	379	C00243	Lactose
		383	C03065	3-Guanidinopropanoate
		386	C00003	NAD+
	*	387	C00455	Nicotinamide D-ribonucleotide
		388	C00166	Phenylpyruvate
	*	389	C00334	4-Aminobutanoate
		391	C00430	5-Aminolevulinate
		392	C02378	6-Aminohexanoate
		394	C00090	Catechol
		398	C05631	Eriodictyol
		407	C00509	Naringenin
		408	C08725	Pelargonin
		413	C04608	Apigenin 7-O-beta-D-glucoside
	*	414	C12627	Apigenin 7-O-neohesperidoside
		415	C10025	Baicalin
		416	C08620	Cyanidin 3-O-rutinoside
		419		isorhamnetin-3-O-glucoside
		421	C10178	Robinin
		422	C12249	Astragalin
	*	425	C01821	Isoorientin
		428	C09099	Naringenin 7-O-beta-D-glucoside
		429	C12137	Pelargonidin 3-O-glucoside
		430	C10524	Puerarin
		431		Peltatoside
		432	C10073	Hyperin
		434		Quercetin-3-O-glucose-6''-acetate
		441	C06866	Capsaicin
		442		Dihydrocapsaicin
		443		nordihydrocapsaicin
		451	C00811	4-Coumarate
		452	C01850	Rosmarinate
		458		Procyanidin B2
		459		Procyanidin B1
		461		Kaempferol-7-O-alpha-L-rhamnoside
		466	C01161	3,4-Dihydroxyphenylacetate
		468		(S)-(+)-2-(anilinomethyl)pyrrolidine
		469		3-cyanopyridine
		472	C00004	NADH
		473	C00785	Urocanate
	*	474	C00270	N-Acetylneuraminate
	*	476	C00645	N-Acetyl-D-mannosamine
		477	C00979	O-Acetyl-L-serine
		480	C00362	dGMP
		483	C00415	Dihydrofolate
		485	C03837	4-Methylumbelliferyl acetate
		491	C00018	Pyridoxal phosphate
		492	C00250	Pyridoxal
		499	C02714	N-Acetylputrescine
	*	502	C00449	N6-(L-1,3-Dicarboxypropyl)-L-lysine
		503	C01678	Cysteamine
		534	C01904	D-Arabitol
		542		D-Glucoheptose
		544	C01697	Galactitol
	*	547	D04845	Maltitol
		559	C00544	Homogentisate
	*	573	C00632	3-Hydroxyanthranilate
		574	C08491	(-)-Jasmonic acid
		584	C06082	Abscisate
	*	589	C00118	D-Glyceraldehyde 3-phosphate
		603	C02199	UDP-L-rhamnose
	*	604	C00190	UDP-D-xylose
	*	605		L-beta-homoglutamine-HCl
		607		L-beta-homoleucine-HCl
	*	608		L-beta-homolysine-2HCl
		609		L-beta-homomethionine-HCl
		612		L-beta-homoproline-HCl
		615		L-beta-homotryptophan-HCl
		616		L-beta-homotyrosine-HCl
		617	C02486	(3R)-beta-Leucine
	*	618		L-beta-homothreonine
	*	629	C00296	Quinate
		630	C00337	(S)-Dihydroorotate
		633	C00526	Deoxyuridine
		636	C00852	Chlorogenate
		639	C01020	6-Hydroxynicotinate
		640	C01118	O-Succinyl-L-homoserine
		644	C01699	Gibberellin A3
		646	C02480	cis,cis-Muconate
		647	C02656	6-Carboxyhexanoate
		652	C04294	5-(2-Hydroxyethyl)-4-methylthiazole
	*	655	C10833	Syringic acid
	*	659	C01077	O-Acetyl-L-homoserine
		662	C04677	1-(5'-Phosphoribosyl)-5-amino-4-imidazolecarboxamide
	*	664	C00993	D-Alanyl-D-alanine
		666	C00438	N-Carbamoyl-L-aspartate
		668	C00695	3alpha,7alpha,12alpha-Trihydroxy-5beta-cholanate
		669	C05822	3'-CMP
	*	675	C00170	5'-Methylthioadenosine
		677	C02029	Dihydrozeatin
	*	681	C00670	sn-glycero-3-Phosphocholine
	*	682	C02504	(2S)-2-Isopropylmalate
	*	683	C03451	(R)-S-Lactoylglutathione
		686	C00141	3-Methyl-2-oxobutanoic acid
		693	C02106	(S)-Scoulerine
	*	695	C05519	L-Allothreonine
		696	C01617	Taxifolin
		698	C08320	Tetracosanoic acid
		699	C01346	dUDP
		701	C11512	Methyl jasmonate
		712	C03576	2-Mercaptoethanesulfonate
		735	C00755	4-Hydroxy-3-methoxy-benzaldehyde
	*	738	C16427	Isopentenyl adenosine
	*	741		4-Hydroxypyridine
		748	C00669	gamma-L-Glutamyl-L-cysteine
		750	C00836	Sphinganine
	*	751		Zeatin-9-glucoside
		752		Syringaldehyde
	*	754	C02226	2-Methylmaleate
		755	C00431	5-Aminopentanoate
		760		3,4-Dimethoxycinnamic acid
		761		3,5-Dimethoxycinnamic acid (predominantly trans)
		763	C12621	trans-3-Hydroxycinnamate
	*	764		3-Hydroxypyridine
		766		4-Methoxycinnamic acid
		775	C03844	D-Pinitol
		780	C01709	Hesperetin
		781	C00490	Itaconate
		787		N-Acetylglycine
		791	C05610	Sinapoyl aldehyde
		792	C01096	Sorbitol 6-phosphate
		794	C08278	Suberic acid
	*	797	C01620	Threonate
	*	799	C06771	Triethanolamine
	*	813	C04230	1-Acyl-sn-glycero-3-phosphocholine
	*	814	C04230	1-Acyl-sn-glycero-3-phosphocholine
		820	C03108	D-Glucosylsphingosine
		838	C08718	Malvin
		843		4-deoxyphloridzin
		844		2',6'-Dihydroxy-4-Methoxychalcone-4'-O-Neohesperidoside
		846		Flavanomarein
		849	C09755	Hesperidin
	*	853		luteolin-3',7-di-O-glucoside
		854		luteolin-4'-O-glucoside
		859	C09805	Neoeriocitrin
		860	C09806	Neohesperidin
		861		Neohesperidin dihydrochalcone
	*	862	C10509	Ononin
	*	863	C10114	Orientin
		864	C01604	Phlorizin
		865	C09830	Poncirin
	*	867	C08064	Saponarin
		868	C05376	Biochanin A-beta-D-glucoside
		869		Spiraeoside
		873	C10822	Solasodine
	*	874	C01460	Vitexin
		890		Methyl Dihydrojasmonate
	*	900		N-acetyl-DL-serine
		906	C01419	Cys-Gly
		907	C00155	L-Homocysteine
		908	C01817	Homocystine
	*	909	C00019	S-Adenosyl-L-methionine
	*	915		Kaempferol-3-Galactoside-6"-Rhamnoside-3"-Rhamnoside
		921		Kaempferol-3-Rhamnoside-4"-Rhamnoside,-7-Rhamnoside
		922		Kaempferol-3-O-alpha-L-arabinoside
		924		Kaempferol-3-Glucuronide
		928		Myricetin-3-Galactoside
		930		Myricetin-3-Xyloside
		931		7-O-Methylquercetin-3-Galactoside-6''-Rhamnoside-3'''-Rhamnoside
		933		Quercetin-3-Glucuronide
	*	943		alpha-Methyl-DL-histidine dihydrochloride
		945	C03761	3-Hydroxy-3-methylglutarate
		946		3-Indoxylsulfate potassium salt
		952	C00628	2,5-Dihydroxybenzoate
	*	953	C01586	Hippurate
	*	959	C00805	Salicylate
	*	961	C01104	Trimethylamine N-oxide
	*	967	C01152	N(pi)-Methyl-L-histidine
		968	C05635	5-Hydroxyindoleacetate
		971		DL-5-Hydroxylysine hydrochloride
		973	C03672	3-(4-Hydroxyphenyl)lactate
	*	980	C00346	Ethanolamine phosphate
		983	C03264	D-2-Hydroxyisocaproate
	*	986	C01262	beta-Alanyl-N(pi)-methyl-L-histidine
		987	C05607	Phenyllactate
	*	988	C05582	Homovanillate
		989	C05584	3-Methoxy-4-hydroxymandelate
		991	C05824	S-Sulfo-L-cysteine
		993	C00429	5,6-Dihydrouracil
		995	C05852	2-Hydroxyphenylacetate
	*	997	C01042	N-Acetyl-L-aspartate
		998	C02571	O-Acetylcarnitine
	*	1000		Glycyl-L-proline
		1002		N-Tigloylglycine
	*	1004	C00255	Riboflavin
		1010	C07599	Alloxanthine
		1011	C02341	trans-Aconitate
		1012		3-hydroxy-3-methylbutanoic acid
		1014		N-Isovaleroylglycine
		1016	C00114	Choline
		1020	C01717	4-Hydroxy-2-quinolinecarboxylic acid
		1023	C06804	Acetaminophen
	*	1024	C00588	Choline phosphate
		1025	C00581	Guanidinoacetate
	*	1026	C01004	N-Methylnicotinate
		1027	C02918	1-Methylnicotinamide
	*	1028	C05598	Phenylacetylglycine
		1029		1,3-Dimethylurate
		1031	C16357	3-Methylxanthine
	*	1032	D06890	Aminohippuric acid
		1034	C05580	3,4-Dihydroxymandelate
		1035		3-Hydroxymandelic acid
		1038	C06672	Vanillate
	*	1041	C00847	4-Pyridoxate
		1042		5-Methoxysalicylic acid
	*	1044	C00879	D-Galactarate
		1046	C00624	N-Acetyl-L-glutamate
		1054	C03224	3,5-Dibromo-L-tyrosine
		1055		3-Chloro-L-tyrosine hydrochloride
		1061		1-Isothiocyanato-7-(methylsulfinyl)-heptane
		1062		1-Isothiocyanato-6-(methylsulfinyl)-hexane
		1063		1-Isothiocyanato-9-(methylsulfinyl)-nonane
		1064		1-Isothiocyanato-8-(methylsulfinyl)-octane
		1066		1-Isothiocyanato-6-(methylsulfonyl)-hexane
		1069		S-Sulforaphene
		1091		Indole-3-carboxylic acid
	*	1097	C00408	L-Pipecolate
		1098	C01384	Maleic acid
	*	1099	C00492	Raffinose
		1128		cyanidin-3-O-rhamnoside chloride
		1131	C09981	Zearalenone
	*	1144		S-Methyl-L-cysteine
		1147	C00191	D-Glucuronate
	*	1152	C00719	Betaine
		1158		Nonasaccharide,Glc4Xyl3Gal2
		1159		Heptasaccharide ,Glc4Xyl3
		1164	C01367	3'-AMP
		1169		Quercetin-3,7-O-alpha-L-dirhamnopyranoside
		1174		Quercetin-3-O-alpha-L-rhamnopyranosyl(1->2)-beta-D-glucopyranoside-7-O-alpha-L-rhamnopyranoside
		1179	C02887	Sinapoyl malate
	*	1181	C01175	1-O-Sinapoyl-beta-D-glucose
		1182	C00933	Sinapoylcholine
	*	1184	C00258	D-Glycerate
		1206	C00504	Folate
		1207		Procyanidin C1
		1209	C02670	D-Glucuronolactone
		1210	C04741	Alprostadil
		1214		Cyanidin-3-O-alpha-arabinopyranoside
		1216		Peonidin-3-O-alpha-arabinopyranoside
		1218	C12139	Petunidin 3-O-glucoside
		1219		Quercetin-3,4'-O-di-beta-glucopyranoside
		1220		Cyanidin-3-O-(2''-O-beta-xylopyranosyl-beta-glucopyranoside)
		1222		Peonidin-3,5-O-di-beta-glucopyranoside
		1223	C16315	Tulipanin
		1224		Delphinidin-3-O-(2''-O-beta-xylopyranosyl-beta-glucopyranoside)
		1225		Cyanidin-3-O-(2''-O-beta-xylopyranosyl-beta-glucopyranoside)-5-O-beta-glucopyranoside
		1226		Cyanidin-3-O-[6''-O-(E-p-coum)-2''-O-(beta-xylopyranosyl)-beta-glucopyranoside]-5-O-beta-glucopyranoside
		1227	C16295	Petunidin-3-(p-coumaroyl)-rutinoside-5-glucoside
		1228	C10245	Astringin
		1229	C10266	Isorhapontin
	*	1230	C02985	L-Fucose 1-phosphate
		1232		Safranine
		1237	C11227	Ethionine
		1238		o-Anisic Acid
		1239	C04483	3alpha,12alpha-Dihydroxy-5beta-cholanate
		1240	C00473	Retinol
		1242	C01752	Scopoletin
		1248	C03093	7,8-Dihydroxycoumarin
	*	1249	C09263	Esculetin
		1250	C09264	Esculin
		1251	C14153	alpha-Tocotrienol
	*	1256	C00713	Panose
		1259		Nystose Trihydrate
	*	1261	C01613	Stachyose
		1262	C01598	Melatonin
		1263	C00308	Canavanine
	*	1264	C04544	gamma-L-Glutamyl-L-cysteinyl-beta-alanine
		100001		Lidocain
		100002		10-camphorsulfonic acid
		100023		Camalexin
	*	100024	C00123	L-Leucine
	*	100025	C00407	L-Isoleucine
		100026		S-Methylmethionine
	*	100027		Methionine sulfoxide
		100028		2-Keto-4-methylthiobutyric acid
		200001		2i_Kaempferol-3-Glucoside-2"-Rhamnoside,-7-Rhamnoside_Kaempferol-3-O-alpha-L-rhamnopyranosyl(1->2)-beta-D-glucopyranoside-7-O-alpha-L-rhamnopyranoside
		200002	C00043	UDP-N-acetyl-D-glucosamine
		200003	C00029	UDP-glucose
		200004		3i_Isorhamnetin-3-Glucoside-6"-Rhamnoside_Isorhamnetin-3-O-rutinoside_Isorhamnetin-3-Galactoside-6"-Rhamnoside
		200005		7i_kaempferol-3-O-rutinoside_Datiscin_Kaempferol-3-O-beta-D-glucoside-7-O-alpha-L-rhamnoside_Kaempferol-3-O-beta-D-galactoside-7-O-alpha-L-rhamnoside_Kaempferol-3-O-b-glucopyranosyl-7-O-a-rhamnopyranoside_kaempferol-7-O-neohesperidoside_Kaempferol-3-Gluco
		200006		2i_Fortunellin_Linarin
	*	200007	C16306	Cyanidin 3-O-sophoroside
	*	200009		4i_Kaempferol-3-Rhamnoside-7-Rhamnoside_vitexin-2''-O-rhamnoside_Kaempferol-3,7-O-bis-alpha-L-rhamnoside_Kaempferol-3,7-O-di-rhamnopyranoside
		200010		2i_Kaempferol-3-O-alpha-L-rhamnoside_Kaempferol-3-Rhamnoside
	*	200011	C08604	Chrysanthemin
		200012		2i_Maritimein_luteolin-7-O-glucoside
		200013		2i_eriodictyol-7-O-glucoside_Marein
		200014		2i_Quercetin-3-Arabinoside_Quercetin-3-D-xyloside
		200015	C01750	Quercitrin
	*	200016		2i_malvidin-3-galactoside chloride_Oenin
		200017		2i_syringetin-3-O-galactoside_syringetin-3-O-glucoside
		200018	C10073	Hyperin
		200019	C10108	Myricitrin
		200020	C12141	Peonidin 3-O-glucoside
		200021	C03963	(25S)-5beta-Spirostan-3beta-ol
		200022	C02483	gamma-Tocopherol
	*	200023	C00307	CDP-choline
		200024	C00272	Tetrahydrobiopterin
		200025	C12058	Cerulenin
		200026	C09728	(+)-Epicatechin
		200027	C03360	4-Nitrophenyl phosphate
	*	200028	C00864	Pantothenate
	*	200029	C00103	D-Glucose 1-phosphate
	*	200030	C00275	D-Mannose 6-phosphate
	*	200031	C00636	D-Mannose 1-phosphate
		200032	C00198	D-Glucono-1,5-lactone
		200033		DL-beta-homophenylalanine-HCl
	*	200034	C02262	D-Galactosamine
		200035		2 or 3-Methoxycinnamic acid
		200036	C03081	4-Methylumbelliferone
		200037	C13747	1,7-Dimethylxanthine
		200038	C15545	cis-Zeatin
		200039	C00248	Lipoamide
	*	200040	C01494	Ferulate
	*	200041	C00144	GMP
	*	200042	C07064	Lactulose
	*	200043	C05402	Melibiose
	*	200045	C00055	CMP
	*	200046	C00392	Mannitol
	*	200047	C00062	L-Arginine
	*	200049	C00093	sn-Glycerol 3-phosphate
	*	200050	C06468	D-Psicose
	*	200053	C00388	1H-Imidazole-4-ethanamine
	*	200054	C00793	D-Cysteine
	*	200055	C00153	Nicotinamide
		200056		3i_Glycolaldehyde dimer,mixture of stereoisomers_D-Erythrose_D(-)-Threose
	*	200057	C00041	L-Alanine
		200058	C00986	1,3-Diaminopropane
	*	200059		DL-beta-homoserine [(SR)-3-Amino-4-hydroxy-butyric acid]
	*	200060	C01826	L-Norvaline
	*	200061	C00188	L-Threonine
		200062	C05984	2-Hydroxybutanoic acid
	*	200063	C01026	N,N-Dimethylglycine
		200064		2i_D-alpha-Hydroxyisovaleric acid _DL-2-Hydroxyvaleric acid sodium salt hydrate
		200065	C03782	D-(1-Aminoethyl)phosphonate
		200066	C02394	Cinnamyl alcohol
	*	200067	C08493	Indole-3-carboxaldehyde
	*	200068	C00497	(R)-Malate
	*	200069	C00310	D-Xylulose
		200070	C00026	2-Oxoglutarate
		200071	C01983	(R)-Mandelate
	*	200072	C00318	L-Carnitine
	*	200073	C00956	L-2-Aminoadipate
		200074	C00507	L-Rhamnose
		200075	C01019	6-Deoxy-L-galactose
		200076		2i_Adipic acid_2-Methylglutaric Acid
		200077	C02614	(S)-2-Methylmalate
	*	200078	C00898	(R,R)-Tartaric acid
		200079	C00156	4-Hydroxybenzoate
		200080	C00489	Glutarate
	*	200082	C00047	L-Lysine
	*	200084	C00253	Nicotinate
	*	200085	C01933	L-Norleucine
		200086		2i_Quercitrin_Quercetin-7-O-rhamnoside
		200087	C05625	Rutin
	*	200089	C03661	1F-beta-D-Fructosylsucrose
	Asteriscs indicate selected 182 compounds which showed S/N ratios > 10 at least one sample among 18 samples (3 plant types, 6 growth stages).
