# Supplementary material for: Determination of growth stages and metabolic profiles in Brachypodium distachyon for comparison of developmental context with Triticeae crops
Source: Proc Biol Sci. 2015 Jul 22;282(1811):20150964. doi: 10.1098/rspb.2015.0964 (PMC4528556; doi:10.1098/rspb.2015.0964)
Supplement: Table S3.xls [file rspb20150964supp3.xls]

## Sheet: Table S3
	Table S3. List of 182 compounds that showed S/N ratios >10 in at least one sample among 18 (3 plant types, 6 growth stages).
	Serial No.	Bd21 BBCH00 seed	Bd21 BBCH03 seed	Bd21 BBCH10 seed	Bd21 BBCH10 leaf	Bd21 BBCH11 leaf	Bd21 BBCH13 leaf	Bd3-1 BBCH00 seed	Bd3-1 BBCH03 seed	Bd3-1 BBCH10 seed	Bd3-1 BBCH10 leaf	Bd3-1 BBCH11 leaf	Bd3-1 BBCH13 leaf	Wheat BBCH00 seed	Wheat BBCH03 seed	Wheat BBCH10 seed	Wheat BBCH10 leaf	Wheat BBCH11 leaf	Wheat BBCH13 leaf
	7	5.84	9.19	6.15	8.79	0.867	16.8	14.1	4.84	7.68	10.4	17.1	6.96	7.97	10.1	4.73	9.66	4.27	0.291
	13	1.2	1.65	0.918	1.2	15.9	1.76	1.2	1.43	1.2	1.2	1.2	0.845	11.3	1.2	1.2	1.2	1.35	1.2
	15	1.88	2.68	1.24	113	12.8	21.2	2.02	2.68	1.86	62.2	19.4	23.5	0.931	0.985	0.0534	262	54.2	23.2
	22	7.18	14.8	312	142	18.3	1.78	19.8	35	475	197	61	9.27	5.65	14.3	50.3	28.9	10.5	10.5
	25	4.31	6.28	82.6	129	42.1	38.5	8.98	9.95	91.9	122	60.2	53.3	3.86	10.5	18.8	39	11.3	42.9
	34	2.32	3.37	16.6	252	282	2200	10.1	10.3	42.6	407	531	1730	2.69	0.892	1.28	1.75	1.76	55.9
	35	8.54	4.69	10.2	16.2	20.1	23.7	8.9	2.9	9.85	15.6	23.9	24.1	5.44	3.1	3.6	12.1	16	18.6
	39	58.3	61.1	175	1400	291	62.6	58.9	68.1	268	1260	209	65.7	33.3	13.4	13.8	13800	5210	6540
	40	117	363	1270	5430	3900	1360	205	548	1910	5040	3070	1190	258	210	340	97.6	233	506
	41	3.92	2.64	17.7	16.3	2.82	3.26	8.87	3.65	31.2	17.5	5.09	5.93	1.48	2.47	4.28	2.05	2.23	4.96
	46	0.662	2.06	1.27	0.126	2.03	1.72	1.09	1.17	0.527	1.95	1.94	1.49	2.89	0.223	0.088	6.15	1.98	34.2
	51	2.39	6.57	160	105	13.6	4.36	7.22	13.8	181	130	36.1	5.48	1.07	10	44.8	51.6	7.99	18
	53	7.4	37.4	764	877	66.7	36	8.01	62.8	1240	957	64.7	39.9	2.3	38.7	189	392	69.1	108
	54	3.54	13.7	549	204	34.9	22	9.85	32.7	621	199	29.5	19.9	3.04	20.5	169	175	48.5	93.8
	55	79.2	78.5	597	380	23.9	18.7	271	198	955	332	39.5	25.9	439	273	443	379	160	132
	56	4.68	16.3	713	277	33.4	16.2	13.8	38.3	873	251	28.4	24.8	7.3	14.9	128	193	38.7	64.4
	60	2040	1580	7620	2660	3600	4480	4810	2340	8840	1690	5770	7410	2310	1850	4850	334	327	7430
	61	1.02	1.49	1.07	13.7	0.83	1.21	1.49	0.624	0.843	13.1	0.165	0.994	1.49	1.03	1.03	13.6	1.09	0.686
	66	7.98	7.75	16.4	7.88	3.95	28.3	17	14.3	15.7	10.2	5.66	27.1	17.3	9.86	14.3	4.42	2.36	5.98
	93	1.63	3.51	2.17	2.45	2.46	2.75	1.88	3.51	2.81	2.2	2.75	2.75	2.75	2.48	2.75	59.5	2.38	3.5
	99	55.1	44.8	357	95.8	58.1	676	153	101	545	137	168	1000	15.4	8.85	29	166	59.3	397
	110	74.8	78.3	34.4	815	747	1210	249	119	40.9	1100	2040	2440	18.5	187	37.2	19.7	44.6	225
	119	1.45	0.873	3.31	107	74.3	3	1.76	3.28	4.04	123	150	3.07	2.12	2.21	0.868	81.2	16.6	4.45
	127	0.618	3.32	95.1	24.1	8.76	2.02	1.62	6.72	157	28.4	8.8	1.71	1.18	1.84	51.9	28.1	14.8	7.03
	139	3.87	4.92	7.21	12.6	14.5	18.2	7.24	3.5	9.64	10.5	18.8	19	4.61	3.98	2.91	9.66	12.8	14.3
	140	56	117	903	2190	596	31.7	73.1	71.8	1050	2500	455	33.2	79.5	59.5	290	709	1910	297
	144	1	0.602	3.27	5.19	2.45	0.797	0.974	0.691	1.55	8	1.07	1.81	0.952	0.833	0.9	36.9	25.7	11.5
	146	6.27	14.1	55	147	33.6	1.44	7.99	7.96	59.9	150	21.7	1.5	7.38	4.44	17.8	2050	387	275
	155	1.37	0.783	13.1	45.9	2.14	2.21	0.91	1.34	20.1	61.5	0.887	2.6	0.318	1.83	7.73	2.08	2.81	2.38
	156	0.48	0.506	0.86	22.9	0.505	1.79	0.154	0.154	0.273	14.8	0.795	1.67	1.06	1.86	0.352	72	49.2	6.53
	157	1.41	1.41	4.2	1.69	1.46	1.32	1.26	1.44	2.54	1.93	3.17	1.15	1.05	0.558	1.04	9	10.3	0.344
	163	4.26	2.01	5.1	24.8	6.92	52.2	7.54	2.04	6.2	11.8	6.65	33.1	72.9	70.1	38.7	153	97.7	31.8
	169	21.1	17.1	17.3	32.5	28.9	7.62	46.4	27.7	41.2	34	38	12.6	5.55	5.57	0.97	6.62	1.25	2.15
	173	8.49	4.56	4.57	12.7	18.4	7.62	3.86	4.72	6.04	6.44	16	8.56	6.86	4.21	15.8	10.1	10.9	11.4
	176	1.55	0.487	2.18	6.33	28.3	14.8	1.56	0.487	1.53	4.78	41.1	17.8	1.35	0.745	2.35	1.58	11.2	5.54
	187	2.64	3.47	1.97	21.6	10.1	30.6	7.59	3.23	4.06	21.6	17.3	56.9	0.684	0.809	1.09	8.6	1.45	27.7
	188	26.5	199	1330	640	587	117	38	191	1180	558	408	97.2	46.9	40	55.8	2600	790	1110
	194	0.607	1.5	1.06	1.13	5.55	9.19	1.5	0.536	0.599	0.439	1.42	16.2	0.561	1.5	0.54	1.51	1.87	9.62
	206	1.71	3.69	1.88	32	4.46	8.44	0.304	2.2	4.22	8.24	13.2	16.1	0.314	1.81	2.54	13.3	4.86	58.6
	212	2.34	10.5	28.7	57.3	34.6	36.1	0.514	17.1	30.1	54.6	35.6	56.5	2.13	7.54	5.96	63.8	19.7	76.2
	217	1.04	1.17	1.03	243	10	1.24	1.17	1.23	1.17	138	1.17	1.17	1.43	1.83	1.11	182	51.4	31.1
	218	0.243	0.201	5.79	15.9	0.854	6.72	1.02	1.33	7.06	16.5	2.53	8.41	1.91	0.266	1.3	14.7	2.69	1.31
	223	0.353	0.679	1	3.69	0.513	2.94	0.68	0.763	0.395	2.06	0.855	2.93	0.34	0.355	0.689	0.711	1.3	16.9
	235	2.07	9.19	2.26	45.1	25.4	50.7	2.12	1.33	8.18	36.8	8.09	103	4.39	11.5	1.69	150	2.04	33.5
	237	0.934	0.69	9.5	1.01	0.345	0.371	1.1	0.768	10.1	0.906	0.704	0.316	0.276	0.562	0.811	3.16	0.747	0.433
	240	11.5	202	737	621	82.1	146	27.3	145	690	630	112	109	8.06	14.6	12.6	3390	378	251
	241	14.5	60.7	286	1610	754	48.8	29.3	93.7	497	1340	390	33	12.8	35.6	37.7	2220	412	585
	242	1.06	0.176	20.6	1220	705	172	2.9	9.6	130	835	439	85.8	2.06	2.9	2.93	642	152	188
	251	1	1	23.1	1	1	1	1	1	19.6	1	1	1	1	1	1	1	1	1
	252	2.44	1.55	2.6	455	0.0886	0.0886	1.37	0.29	1.26	320	0.0886	0.0886	0.678	0.633	1.69	27.9	2.1	0.0886
	256	531	1690	5960	30300	19000	6500	870	2500	8500	26600	14600	5550	1130	1060	1570	444	1110	2460
	267	12.2	12.4	48.4	161	74.4	34.9	24.5	14.5	51.9	184	143	95.2	0.636	0.934	11.1	84.6	54.6	24.1
	268	78.2	105	539	733	179	386	110	145	553	729	337	536	58.6	82.2	74.7	409	51	151
	270	3.95	17.1	6540	42	18.8	1.85	6.71	19.7	4760	79	19.6	7.28	5.22	30.4	288	80.1	48.9	19.8
	272	7.3	7.29	72.3	44.2	30.8	137	16.9	10	85.9	45.3	37.4	213	16.2	25.3	31.3	10.7	3.9	18.1
	273	35.3	65.4	1500	1250	219	388	149	164	1940	1560	943	765	2.04	102	604	467	118	921
	274	7.79	6.73	6.04	52.5	22.4	139	8.42	5.65	10.5	38.7	19.3	192	14.1	6.18	7.37	49.6	3.75	76.3
	285	4.38	3.83	9.55	40	14.4	7.9	8.74	5.22	12.6	47.4	36.2	22.9	0.845	0.959	1.38	11.4	1.12	4.61
	286	57.1	153	890	557	130	71.7	59.6	162	1220	591	152	68	8.16	268	335	305	41.8	384
	288	1.53	6.91	59.9	104	29.1	47.7	3.48	14.3	78.5	100	86.4	65	0.401	6.81	13.6	28.7	9.21	61.7
	295	1	0.845	10.2	1	1	1	0.77	0.603	7.34	0.531	1	1	1	0.378	23.5	75.3	11.5	1.2
	299	0.47	1.57	28.9	35.6	13.3	9.67	1.47	3.13	31.3	32.2	16.6	11.3	0.136	2.34	5.13	11.5	2.03	9.11
	307	0.982	1.49	2.53	1.68	4.52	2.75	1.91	2.68	3.06	1.43	4.85	2.39	1.89	2.19	0.74	16.4	1.28	2.4
	309	0.939	1.01	5.82	67	62.2	55.4	1.87	2.73	6.78	72.9	60.5	55.9	1.84	0.982	3.44	1.64	7.77	27.9
	324	28	28	1720	290	143	354	31.7	38.1	3420	333	212	184	1.64	15	282	253	82.5	120
	332	5.58	12.7	16.9	6.7	2.78	5.16	6.72	13.7	17.4	10.3	4.05	7.18	2.85	9.87	6.72	36.9	16.1	31.7
	333	3.21	5.21	22.5	30.2	17	19.5	4.24	7.09	30	30.6	40.1	32.1	3.75	3.62	7.55	24.2	24.6	32.8
	336	7.36	17.4	43.1	264	153	24.8	12.4	47.6	71.8	358	262	42.3	15.6	61.5	86	379	186	88.1
	338	1.78	1.63	4.07	17.6	13.8	9.64	2.8	1.7	9.71	14.2	8.73	13.9	0.73	1.66	2.38	22.7	10.3	9.32
	350	20.7	24	93.7	200	41.6	4.34	79.6	54.9	236	238	27.7	4.97	66.7	102	128	251	175	206
	363	0.897	1.52	5.46	38.8	16.6	1.82	0.825	1.76	8.49	28.6	10.1	1.48	0.37	1.32	2.51	66.8	7	14.4
	364	0.742	27.4	66.3	547	608	1460	1.91	148	88	403	446	708	0.819	1.35	14	42.8	241	31.1
	365	0.687	12.4	42.9	327	116	15.7	3.37	18.1	73	296	62.9	9.22	0.88	11.2	9.5	809	162	158
	379	1.28	1.43	1.43	3.74	0.955	0.969	0.978	1.02	2.88	2.18	0.686	0.562	0.965	1.34	18.2	19.9	18.2	0.639
	387	2.24	3.01	33.4	954	928	732	2.03	31.6	175	996	874	850	0.766	6.99	132	26.6	263	315
	389	3.1	10	28	60.7	33.6	37.6	1.5	15.7	29.8	60.7	36.3	57.5	1.32	9.44	5.95	70.3	22.1	79.1
	414	0.268	1.21	0.718	1.41	1.67	3.78	0.0648	0.15	1.19	1.57	1.31	4.42	2.46	6.17	0.563	4.74	118	74.6
	425	37.9	2.72	1.33	230	173	160	170	5.19	3.16	105	164	158	1.06	1.54	1.14	14	132	118
	474	4	4.47	228	822	399	45.3	23.3	10.5	419	1210	1060	61.9	3.56	2.33	9.61	517	238	108
	476	0.587	1.08	6.65	5.74	4.4	1.49	1.15	1.25	8.2	6.69	8.77	1.73	0.94	1.29	1.64	10.9	9.38	5.08
	502	66.9	40.5	1240	911	520	32.7	148	120	1860	1200	1130	85	32.7	325	297	656	110	394
	547	51.7	33.8	226	68.6	99.1	131	124	63.7	246	54.8	179	214	62.4	59.2	138	15.1	5.66	226
	573	1.35	0.906	0.469	18	1.21	0.292	1.87	0.225	0.491	21.3	0.137	0.387	1.08	0.425	0.518	18.3	3.06	1.54
	589	1.69	1.28	5.09	5.24	3.16	3.88	4.53	0.326	3.33	5.68	3.14	3.16	1.36	0.954	3.83	11	12.1	4.9
	604	9.9	10.1	9.75	10.2	6.15	10	9.81	9.77	9.84	14.6	9.8	10.8	5.81	9.78	5.51	6.24	14.6	0.838
	605	6.95	7.2	63.1	76.7	42.8	50.1	10.5	9.72	97.4	96.1	103	67.7	2.46	3.71	18.2	99.3	25.8	28.7
	608	30.3	29.1	325	421	211	144	51.1	35.8	480	477	497	227	13.6	26.2	82.3	506	137	134
	618	94.7	125	562	809	209	391	116	157	585	801	374	575	69.1	88.2	83.7	451	58.2	171
	629	3.17	2.26	14.8	4040	450	70.5	7.4	1.72	12.7	1740	219	94.2	4.24	4.56	3.81	3820	1100	237
	655	2.37	2.04	1.74	12.7	9.39	15.2	2.73	2.48	1.92	15.4	16.7	25.3	1.7	2.5	1.91	45.3	51.6	13.7
	659	1.91	0.645	1.88	1.06	1.51	0.966	0.524	1.48	1.1	2	2.05	2.64	6.77	4.91	4.21	10.7	8.75	4.38
	664	44.7	49.6	1220	687	493	384	61	165	1470	541	217	261	57.2	113	317	751	674	672
	675	84.8	213	873	4750	3100	5570	254	650	1950	5200	4730	6440	53.6	2230	478	3830	5430	5040
	681	180	51.7	84.7	1030	867	469	301	28.2	111	716	754	239	270	289	566	3380	2420	3530
	682	0.171	0.226	1.01	1.09	5.16	0.752	1.62	0.678	1.5	3.25	1.84	0.268	0.842	1.17	2.21	41.3	10.1	5.82
	683	0.669	0.359	0.674	8.58	1.28	18	0.0429	0.69	1	9.71	0.992	23.6	0.673	0.397	0.674	1.07	1.05	3.47
	695	3.73	9.53	142	161	68.7	46.6	9.73	15.8	146	153	82.5	58.7	2.02	14.2	24.6	54.1	14	46.2
	738	1.43	0.941	0.299	3.14	1.96	1.43	1.69	1.07	0.742	2.21	0.723	0.893	0.532	1.32	0.703	32.7	3.1	5.55
	741	0.469	2.22	1.63	1.25	10.8	1.52	3.69	1.8	1.41	7.66	8.88	1.7	0.77	3.22	2.84	1.74	1.58	5.19
	751	1.1	0.917	5.04	44.6	33.4	18.1	1.47	1.73	35.3	27.1	14	20.5	1.19	0.922	3.84	1.44	15.4	18.1
	754	3.91	3.08	7.55	2.17	0.77	3.91	3.89	3.23	4.32	4.6	2.25	6.14	3.26	4.66	0.376	1120	39.6	200
	764	0.597	2.01	21.8	26.4	21.8	6.49	3.16	3.28	28	35.8	38	6.79	3.14	2.63	2.9	41.1	20.6	14.3
	797	4.79	1.78	1.29	144	36.1	8.98	8.25	1.68	2.55	153	32.5	11.4	1.24	0.926	1.29	4.4	2.93	30
	799	1.07	0.862	1.18	0.653	0.746	1.13	108	0.73	0.97	0.916	0.721	1.11	0.913	1.15	1.44	0.553	0.55	0.9
	813	98.8	115	118	0.482	0.0792	0.168	56.8	40.2	13.7	0.311	0.872	0.401	0.428	0.548	0.484	0.388	0.0368	0.526
	814	12.9	2.28	2.19	1.69	2.1	1.06	16.6	1.71	0.563	1.2	1.49	0.933	1.01	1.96	1.86	1.4	0.656	0.86
	853	5.37	2.52	1.77	9.94	14	13.5	8.89	1.78	2.09	4.75	15.4	11.6	1.81	3.36	1.6	2.56	9.76	5.94
	862	1.08	1.87	2.77	13.2	23.3	2.25	2.59	1.91	2.72	2.43	9	1.71	1.19	0.309	2.39	2.12	4.39	2.29
	863	128	11.1	4.34	763	584	530	580	13.2	13.2	355	553	546	0.752	2.32	2.58	45.7	441	381
	867	1.08	1.71	0.378	5.39	22.7	51.1	0.969	1.77	2.28	4.33	15.8	19	2.03	1.63	2.58	60.5	3230	5990
	874	5.03	3.87	6.19	39.6	99.7	70.8	4.87	1.67	6.46	23.2	42.3	27.2	0.789	2.18	0.375	71.8	1710	1380
	900	1.97	0.993	0.572	4.52	6.6	6.84	1.38	2.34	4.27	8.53	7.94	13.7	0.612	3.3	2.56	2.01	5.39	25.5
	909	1	1.05	10.9	12	1.24	22.4	0.984	2.16	27.1	15.5	4.62	37.6	0.994	11.4	14.2	30.4	14.8	58.5
	915	5.98	23.6	12.9	23.7	23.2	28.2	13.1	14.5	13.8	24.1	23.6	16.2	18.9	15.4	23.7	23.7	13.5	15.7
	943	2.15	2.26	25.6	17	12	8.32	2.55	3.53	28.5	20.1	15.8	10.1	1.52	1.69	4.54	23	14	11.3
	953	0.663	1.27	1.12	5.56	1.83	10.2	0.695	1.01	2.38	4.72	3.95	14.2	0.528	0.772	1.32	1.66	3.75	17.3
	959	1.46	0.965	1.16	4.28	9.67	5.83	1.49	1.22	1.14	4.22	11.1	5.32	1.11	1.42	1.56	1.04	1.37	1.56
	961	1.55	2.27	15.5	11.8	1.05	1.23	1.06	0.958	16	13.7	2.12	5.56	0.877	3.03	6.58	0.941	1.36	0.617
	967	6.75	8.19	20.6	32	21	2.54	11.3	8.61	33.2	32.1	30.6	2.31	6.26	5.12	6.32	28.8	24.2	7.32
	980	1.02	1.31	11.7	53.4	20.1	45.4	0.958	1.71	21.2	74.1	34.9	41	0.93	2.18	1.9	22.5	34.1	135
	986	0.433	0.572	0.218	21.5	16.3	0.492	0.368	0.991	1.41	30.7	34.8	0.687	0.651	0.285	0.436	17.5	3.05	1.87
	988	1	1	1	1	1	1	1	7.87	5.55	1	1	1	1	1	1	1	1	10.6
	997	0.42	0.602	0.458	0.93	1.14	19.2	0.37	0.296	0.385	0.777	1.52	21.6	0.269	0.377	0.854	0.427	0.774	0.269
	1000	1.66	32.7	1170	150	62.9	33.8	5.89	63.8	1670	169	42.4	48.7	6.53	17.6	28.7	218	46.9	71
	1004	0.767	1.13	2.3	3.24	1.78	1.54	0.905	0.775	2.78	3.06	1.7	1.58	1.09	1.05	1.06	9.06	4.81	17.6
	1024	93.4	83.3	150	4130	3930	1220	580	143	338	4510	3840	1760	51.8	111	329	3060	5140	2810
	1026	0.909	0.841	1.24	125	152	171	0.787	0.74	1.12	71.4	63	79.6	53.6	44.6	15.3	530	569	55.3
	1028	8.88	7.44	11.5	7.46	15.1	24.9	3.94	2.63	4.28	10	14.1	37.8	3.47	10.4	1.93	120	121	9.33
	1032	24	35.8	35.8	25.1	13.6	24.2	2.37	24.1	35.8	24.6	35.8	24	13.4	35.8	24	24.4	24.4	35.8
	1041	9.27	1.56	5.48	1.36	4.5	43.7	4.15	0.793	6.77	1.54	5.45	9.19	0.534	0.776	1.23	8.29	5.73	34
	1044	165	18.8	72.7	716	918	348	131	16.2	107	827	1030	458	110	39.7	29.5	834	534	353
	1097	325	313	62.8	1630	1430	22.6	349	226	111	955	1300	140	5.47	3.18	2.24	82.8	509	1320
	1099	918	66.8	2220	253	736	2000	1910	37.4	795	125	733	1500	2660	324	2040	18.7	63.6	247
	1144	0.584	0.502	1.2	0.994	0.948	0.924	0.737	0.373	0.805	3.45	1.51	1.43	0.447	0.482	0.58	0.815	16.3	104
	1152	63100	58300	29800	253000	207000	60600	111000	87800	61600	285000	262000	82400	63600	51600	9510	194000	174000	52400
	1181	0.981	0.448	0.572	8.73	11.4	167	0.395	0.626	1.06	5	20.1	115	0.595	0.501	0.676	2.29	26.2	8.64
	1184	2.17	0.783	2.06	9.22	11.8	10	1.67	1.21	4.14	12	16	16	1.12	1.64	1.11	4.89	8.95	17.5
	1230	54.4	8.02	7.86	253	317	81	89.3	4.22	16.2	216	85.4	99.5	66.9	98.1	92.4	659	486	988
	1249	0.201	0.174	0.818	0.226	0.919	6.01	0.389	0.491	0.508	0.16	0.555	5.77	0.552	0.48	0.755	17.4	9.96	7.29
	1256	1	0.703	28.7	0.715	0.611	0.743	1	0.352	26.3	1.13	0.917	1	1	0.568	148	6.28	0.3	0.646
	1261	867	289	19.7	4.57	2.91	53.9	1630	94.8	6	0.427	16.3	52.8	12.9	12	2.67	26	4.67	5.86
	1264	1.15	1.46	16	6.28	14.1	9.83	1.3	1.29	27.1	17.8	9.86	4.79	0.632	2.81	10.4	39	8.5	29.3
	100024	2.36	22.8	826	972	129	23.3	14.6	50	1150	892	270	26.9	0.941	26.1	197	338	59.5	162
	100025	3.25	12.4	624	1060	276	13.8	18.8	32.3	800	1010	538	17.5	2.72	18.1	150	260	41.6	132
	100027	6.51	5.75	96.4	141	39	12.4	20.6	9.42	75.4	143	46.2	12.1	2.11	4.53	14	91	37.5	34.6
	200007	2.48	1	0.765	6.2	8.62	15.3	5.37	0.262	0.995	3.35	7.27	9.39	0.648	1	0.562	1.15	3.32	3.17
	200009	1	1.01	1.01	0.514	1	0.662	1.49	0.603	1.03	0.881	0.717	1.17	0.467	0.17	0.77	77	1900	1810
	200011	4.91	1.01	0.709	33.7	16.6	26.9	29	1.05	0.629	15.6	28.2	27.1	0.572	1.13	1.41	2.12	16.6	18.5
	200016	0.929	1.34	0.937	10.9	11.7	16.2	0.632	0.814	0.997	18.9	29.8	46.4	0.912	1.02	1.14	1.12	4.07	6.4
	200023	1.55	0.444	0.675	14.8	5.27	0.657	12.3	0.765	1.62	19.4	15.1	1.81	1.49	1.26	0.636	1.23	2.37	36
	200028	133	119	182	678	511	201	214	150	235	620	666	249	159	131	104	308	116	102
	200029	0.941	12	150	120	31.7	132	1.5	24	181	81.7	38.1	113	0.679	7.82	16.2	124	66.8	275
	200030	0.174	6.98	47	411	109	403	2.07	12.7	73.4	166	71.2	406	1.91	7.98	10.5	617	309	1190
	200031	1.67	11.4	98	645	196	673	7.09	19.5	104	332	166	655	1.63	8.21	25.3	1020	431	1970
	200034	2.91	2.71	9.93	37	52	5.97	11.4	2.61	9.65	42.3	77	3.69	1.22	3.33	4.55	152	139	17.1
	200040	0.635	0.845	5.88	20.7	10.3	6.24	0.339	1.14	5.32	13.6	9.28	4.83	0.675	0.827	0.455	7.51	16.4	4.46
	200041	1.06	1.98	0.526	3.4	4.22	2.27	3.51	4.53	1.98	5.38	6.49	1.98	1.54	1.43	1.17	11.4	0.75	2
	200042	969	724	3620	1250	1610	2120	2130	1080	4220	804	2660	3350	1040	820	2420	188	181	3430
	200043	996	795	3870	1370	1820	2310	2440	1180	4500	849	2940	3780	1120	936	2500	246	203	3940
	200045	1.77	14.8	9.11	434	195	181	7.24	34.6	19	434	378	276	5.16	38.9	5.46	35.6	16.2	77.8
	200046	5.76	5.39	16.1	9.08	15.8	10.3	8.79	6.65	15.4	8.35	10.3	12.3	7.67	5.99	14.3	23	30	13.9
	200047	48	89.4	1940	845	111	27.6	145	217	2990	1190	349	77.6	52.5	101	316	188	51.2	95.6
	200049	6.69	5.09	33.8	348	203	117	15.5	9.64	39.9	219	174	90.5	13.1	12.1	26.2	450	294	334
	200050	0.0257	0.796	25.5	15.3	22.8	3.52	0.681	0.335	25.7	15.6	19.9	2.4	0.845	0.368	6.04	60.2	61.2	6.83
	200053	2.96	5.23	48.9	237	7.91	27.3	12	3.4	36	39.8	9.8	17.9	3.28	4.73	9.78	25.2	7.04	22.6
	200054	0.433	0.568	53.7	9.72	0.32	0.566	0.456	1.6	54.1	9.64	0.537	0.571	0.518	0.691	3.63	2.99	3	0.765
	200055	3.76	2.81	3.32	125	135	79	5.33	4.44	9.21	128	137	112	2.52	3.44	4.18	251	186	235
	200057	3.28	10.3	47.5	52.5	46.6	34.3	6.08	12.9	55.2	62.9	61.5	37.3	2.72	10.7	8.65	41.9	14.6	37.1
	200059	6.03	5.53	2.53	32.8	22.3	6.68	11.5	8.94	6.21	42.9	36.6	7.64	6.92	5.41	0.607	20.7	19	4.46
	200060	6.09	11.7	267	462	166	15.9	14.2	24.7	329	484	290	18.9	2.35	12.8	52.6	119	23	72.1
	200061	3.25	6.54	107	125	51.3	34.3	6.09	11.6	111	111	61.1	44	1.42	10.7	18.1	41.4	11	34.4
	200063	42.7	84.6	108	657	475	250	104	180	255	579	498	275	23.5	77.5	60.5	765	462	356
	200067	82.5	82.2	643	406	27.5	18.8	283	212	1030	350	42.2	26.5	456	283	459	408	175	135
	200068	63.3	13.4	30.9	767	63.3	174	87.9	10.7	36.7	802	81.5	408	124	108	11.5	348	23.7	379
	200069	0.715	1.48	0.525	0.622	7.09	9.4	0.929	1.48	0.673	0.852	6.34	12.1	0.568	1.02	1.06	0.705	3.87	10.4
	200072	0.96	1.36	4.58	18.6	8.63	6.41	3.03	0.734	5.12	26.8	13.7	2.55	1.03	0.638	2.95	68.8	40	9.75
	200073	6.89	2.83	15.6	129	45.2	7.86	12.8	3.85	22.4	85.9	17	9.89	4.6	11.7	6.3	32.8	18.7	39.2
	200078	18.7	18.6	13.7	19.6	11.9	27.5	18.8	27.5	18.4	18.5	20.3	5.05	10.7	18.6	10.1	15.8	3.18	4.85
	200082	29.1	59.6	1400	976	166	261	117	139	1770	1210	672	498	5.37	82.1	451	435	118	673
	200084	8.24	9.86	11.7	57.8	11.7	5.22	6	12.4	16.5	42.3	8.35	7.09	8.52	15.6	5.49	96.3	35.8	53
	200085	7.16	26	903	1200	230	29.5	21.7	60.2	1210	1130	472	31.8	3.99	34.3	227	373	71.4	184
	200089	2070	106	4490	493	1560	4480	4270	80.6	1530	284	1640	3480	6470	1710	4920	177	203	629
