# Supplementary material for: Determination of growth stages and metabolic profiles in Brachypodium distachyon for comparison of developmental context with Triticeae crops
Source: Proc Biol Sci. 2015 Jul 22;282(1811):20150964. doi: 10.1098/rspb.2015.0964 (PMC4528556; doi:10.1098/rspb.2015.0964)
Supplement: Table S4.xls [file rspb20150964supp4.xls]

## Sheet: Table S4
	Table S4. List of commonly accumulated metabolites among Bd21, Bd3-1 and Chinese Spring wheat.
	BBCH00 seed	BBCH03 seed	BBCH10 seed	BBCH10 leaf	BBCH11 leaf	BBCH13 leaf	KEGG LIGAND Database ID	Name
	Serial No.	Serial No.	Serial No.	Serial No.	Serial No.	Serial No.
				15	15	15	C00493	Shikimate
		22	22	22	22		C07151	Metformin
			25	25	25	25	C01234	1-Aminocyclopropane-1-carboxylate
						34	C00780	3-(2-Aminoethyl)-1H-indol-5-ol
				35	35	35	C02376	5-Methylcytosine
	39	39	39	39	39	39	C00147	Adenine
	40	40	40	40	40	40	C00212	Adenosine
			51	51			C00135	L-Histidine
		53	53	53	53	53	C00073	L-Methionine
		54	54	54	54	54	C00079	L-Phenylalanine
	55	55	55	55	55	55	C00078	L-Tryptophan
		56	56	56	56	56	C00082	L-Tyrosine
	60	60	60	60	60	60	C00089	Sucrose
				61			C00106	Uracil
			66				C00328	L-Kynurenine
	99		99	99	99	99	C00534	Pyridoxamine
	110	110	110	110	110	110	C00020	AMP
				119	119		C00352	D-Glucosamine 6-phosphate
			127	127			C00386	Carnosine
					139	139	C03557	(2-Aminoethyl)phosphonate
	140	140	140	140	140	140	C00559	Deoxyadenosine
			146	146	146		C00330	Deoxyguanosine
				156			C00482	Sinapate
				163		163	C01996	Acetylcholine
					173		C03406	N-(L-Arginino)succinate
					176		C00576	Betaine aldehyde
						187	C00542	Cystathionine
	188	188	188	188	188	188	C00475	Cytidine
				212	212	212	C06393	2,3-Diaminopropanoate
				217			C00311	Isocitrate
				218			C03618	L-threo-3-Methylaspartate
				235		235	C00127	Glutathione disulfide
		240	240	240	240	240	C00242	Guanine
	241	241	241	241	241	241	C00387	Guanosine
				242	242	242	C00942	3',5'-Cyclic GMP
				252			C00262	Hypoxanthine
	256	256	256	256	256	256	C00294	Inosine
			267	267	267	267		L-Asparagine
	268	268	268	268	268	268		L-Aspartic acid
		270	270	270	270		C00491	L-Cystine
			272	272		272		L-Glutamic acid
		273	273	273	273	273		L-Glutamine
				274		274	C00051	Glutathione
				285			C00077	L-Ornithine
		286	286	286	286	286	C00148	L-Proline
			288	288		288	C00065	L-Serine
				299			C02294	Methylguanidine
						309	C01185	Methylguanidine
		324	324	324	324	324		PIPES
				333	333	333	C08296	Quisqualic acid
		336	336	336	336	336	C00021	S-Adenosyl-L-homocysteine
				338			C03727	S-Carboxymethyl-L-cysteine
	350	350	350	350	350		C00378	Thiamine
				363			C16431	trans-Zeatin riboside
			364	364	364	364	C00483	Tyramine
		365		365	365		C00299	Uridine
			387	387	387	387	C00455	Nicotinamide D-ribonucleotide
				389	389	389	C00334	4-Aminobutanoate
				425	425	425	C01821	Isoorientin
				474	474	474	C00270	N-Acetylneuraminate
	502	502	502	502	502	502	C00449	N6-(L-1,3-Dicarboxypropyl)-L-lysine
	547	547	547	547		547	D04845	Maltitol
				573			C00632	3-Hydroxyanthranilate
			605	605	605	605		L-beta-homoglutamine-HCl
	608	608	608	608	608	608		L-beta-homolysine-2HCl
	618	618	618	618	618	618		L-beta-homothreonine
				629	629	629	C00296	Quinate
				655		655	C10833	Syringic acid
	664	664	664	664	664	664	C00993	D-Alanyl-D-alanine
	675	675	675	675	675	675	C00170	5'-Methylthioadenosine
	681	681	681	681	681	681	C00670	sn-glycero-3-Phosphocholine
			695	695	695	695	C05519	L-Allothreonine
					751	751		Zeatin-9-glucoside
				764	764			3-Hydroxypyridine
				863	863	863	C10114	Orientin
					867	867	C08064	Saponarin
				874	874	874	C01460	Vitexin
			909	909		909	C00019	S-Adenosyl-L-methionine
		915	915	915	915	915		Kaempferol-3-Galactoside-6"-Rhamnoside-3"-Rhamnoside
				943	943			alpha-Methyl-DL-histidine dihydrochloride
						953	C01586	Hippurate
				967	967		C01152	N(pi)-Methyl-L-histidine
				980	980	980	C00346	Ethanolamine phosphate
				986			C01262	beta-Alanyl-N(pi)-methyl-L-histidine
		1000	1000	1000	1000	1000		Glycyl-L-proline
	1024	1024	1024	1024	1024	1024	C00588	Choline phosphate
				1026	1026	1026	C01004	N-Methylnicotinate
					1028		C05598	Phenylacetylglycine
		1032	1032	1032	1032	1032	D06890	Aminohippuric acid
	1044	1044	1044	1044	1044	1044	C00879	D-Galactarate
				1097	1097	1097	C00408	L-Pipecolate
	1099	1099	1099	1099	1099	1099	C00492	Raffinose
	1152	1152	1152	1152	1152	1152	C00719	Betaine
					1181		C01175	1-O-Sinapoyl-beta-D-glucose
	1230			1230	1230	1230	C02985	L-Fucose 1-phosphate
			1256				C00713	Panose
	1261	1261					C01613	Stachyose
			1264				C04544	gamma-L-Glutamyl-L-cysteinyl-beta-alanine
		100024	100024	100024	100024	100024	C00123	L-Leucine
		100025	100025	100025	100025	100025	C00407	L-Isoleucine
			100027	100027	100027	100027		Methionine sulfoxide
					200011	200011	C08604	Chrysanthemin
	200028	200028	200028	200028	200028	200028	C00864	Pantothenate
			200029	200029	200029	200029	C00103	D-Glucose 1-phosphate
			200030	200030	200030	200030	C00275	D-Mannose 6-phosphate
			200031	200031	200031	200031	C00636	D-Mannose 1-phosphate
				200034	200034		C02262	D-Galactosamine
	200042	200042	200042	200042	200042	200042	C07064	Lactulose
	200043	200043	200043	200043	200043	200043	C05402	Melibiose
		200045		200045	200045	200045	C00055	CMP
			200046		200046	200046	C00392	Mannitol
	200047	200047	200047	200047	200047	200047	C00062	L-Arginine
			200049	200049	200049	200049	C00093	sn-Glycerol 3-phosphate
				200050	200050		C06468	D-Psicose
				200053		200053	C00388	1H-Imidazole-4-ethanamine
				200055	200055	200055	C00153	Nicotinamide
		200057		200057	200057	200057	C00041	L-Alanine
				200059	200059			DL-beta-homoserine [(SR)-3-Amino-4-hydroxy-butyric acid]
		200060	200060	200060	200060	200060	C01826	L-Norvaline
			200061	200061	200061	200061	C00188	L-Threonine
	200063	200063	200063	200063	200063	200063	C01026	N,N-Dimethylglycine
	200067	200067	200067	200067	200067	200067	C08493	Indole-3-carboxaldehyde
	200068	200068	200068	200068	200068	200068	C00497	(R)-Malate
				200072			C00318	L-Carnitine
				200073	200073		C00956	L-2-Aminoadipate
	200078	200078	200078	200078			C00898	(R,R)-Tartaric acid
		200082	200082	200082	200082	200082	C00047	L-Lysine
				200084			C00253	Nicotinate
		200085	200085	200085	200085	200085	C01933	L-Norleucine
	200089	200089	200089	200089	200089	200089	C03661	1F-beta-D-Fructosylsucrose
	Total number of commonly accumulated metabolites
	34	53	72	113	97	93
