# Supplementary material for: Determination of growth stages and metabolic profiles in Brachypodium distachyon for comparison of developmental context with Triticeae crops
Source: Proc Biol Sci. 2015 Jul 22;282(1811):20150964. doi: 10.1098/rspb.2015.0964 (PMC4528556; doi:10.1098/rspb.2015.0964)
Supplement: Table S6.xls [file rspb20150964supp6.xls]

## Sheet: Table S6
	Table S6. List of 145 compounds that showed S/N ratios >10 in at least one sample among 21 (3 plant types, 7 stress conditions).
	Serial No.	Bd21 control	Bd3-1 control	CS control	Bd21 32°C	Bd3-1 32°C	CS 32°C	Bd21 42°C	Bd3-1 42°C	CS 42°C	Bd21 12°C	Bd3-1 12°C	CS 12°C	Bd21 2°C	Bd3-1 2°C	CS 2°C	Bd21 100 mM NaCl	Bd3-1 100 mM NaCl	CS 100 mM NaCl	Bd21 500 mM NaCl	Bd3-1 500 mM NaCl	CS 500 mM NaCl
	4	1.39562	2.92	5.04	0.703	2.16	6.77	3.17	6.93	37	97.3	12.7	6.41	2.69	5.37	5.33	2.77	3.53	4.64	7.77	6.97	30.5
	10	12.0373	1.57	1.86	2.98	5.27	1.75	8.15	4.34	0.966	3.34	1.5	0.647	7.63	3.53	1.14	4.01	2.45	0.694	3.27	3.33	0.452
	14	3.50278	2.55	0.903	3.61	3.04	0.979	2.97	5.98	1.95	11.6	2.96	1.64	4.15	3.09	1.29	3.99	2.39	0.724	2.25	1.51	1.2
	15	10.7	7.31	3.9	7.9	6.42	3.29	3.25	1.21	0.474	7.72	5.22	3.81	4.88	3.23	1.43	5.79	9.65	0.85	1.79	1.72	1.99
	22	6.34142	11.7	54.2	6.6	8.32	30.7	21.9	16.6	59.3	4.4	18.4	38.8	8.24	14.8	28.1	13.8	7.48	31	9.19	20.3	33.3
	25	22.3515	37.8	27.3	21.8	35.4	29.6	37.9	33.9	149	27.9	42.1	30.8	25.9	42.3	23.4	28.9	36.8	21.4	54	62.7	68.5
	34	1965.23	1580	84	2810	1750	82.8	1550	1670	76	1360	1270	61.8	1390	1380	97.2	2110	1640	72.2	1340	1150	84.1
	35	42.3522	26.3	37.2	41.7	21.6	50.8	30.2	33.1	40.8	31.7	18.8	37.8	33.9	28.2	34.3	46.5	33.5	41.4	26.4	23.5	32.3
	39	20.4573	30.5	3020	19.2	39.4	2840	4.5	21.1	1000	31.9	87.1	2690	79.2	182	2780	94.6	114	2610	68	157	2640
	40	373.437	268	138	379	304	477	377	265	1760	527	463	145	726	683	146	825	585	140	647	786	234
	41	6.15044	5.48	10.6	4.21	7.04	4.93	3.89	3.84	9.31	2.63	2.09	6.6	3.72	4.38	5.69	4.33	4.19	7.27	3.8	6.45	6.78
	51	8.96087	13.4	49.9	11.7	13.3	43.5	43.6	45	236	139	21.5	54	13.1	20.9	33.5	21.4	19.8	34.2	53.6	68.8	120
	53	11.8716	10.4	126	8.93	9.63	67.5	33.5	19.6	51.5	37.4	16.3	95.3	17.3	18.7	68.3	30.3	26.9	82.5	47.7	54.4	153
	54	5.92329	5.3	49.3	7.67	5.56	34.3	15.9	11.1	135	25.4	9.77	45.7	11.8	11.1	35.1	14	9.37	35.8	39.8	51.8	112
	55	27.4826	20.2	227	45.4	22.3	215	356	204	1550	162	37.4	241	42.5	42	113	63.6	34.8	133	96.2	180	791
	56	77.3642	96.8	552	104	129	454	532	324	2050	527	84.6	394	135	199	394	146	142	419	261	636	577
	60	4716.74	8160	2370	7010	10800	6230	13300	14600	10900	20000	21300	17200	14900	19100	14000	4050	7900	2430	13900	16700	4950
	66	28.6908	17.8	0.886	36.8	25.1	4.08	26.5	21	2.03	18.5	18.6	0.314	21.6	17.6	0.631	22.4	19.2	1.55	24.4	16.1	4.37
	73	5.52898	7.75	1.95	8.54	7.51	1.38	8.87	5.31	3.81	10.6	0.942	1.13	3.39	7.04	2.74	4.69	6.36	1.24	1.04	4.55	0.98
	99	240.474	376	104	238	383	120	220	509	129	161	262	99.2	184	270	89.4	249	313	105	220	317	159
	110	1061.96	2600	44	1650	3170	156	2250	4160	1770	1600	4070	67.8	1090	3730	82.2	754	2210	46.1	748	1590	34.2
	127	5.54687	3.57	55	2.47	4.47	25.3	4.36	2.98	8.88	17.4	4.26	44.4	5.65	9.43	37.2	9.75	6.09	33.9	2.89	4.34	30.2
	138	13.4366	4.8	0.878	0.923	6.91	0.812	3.92	0.686	13.9	5.17	0.55	3.41	0.879	3.83	0.711	0.717	0.596	12.1	0.749	0.526	6.06
	139	20.7354	14.7	19.8	19.9	15.1	23.5	18.4	19	17.6	14.8	9.26	17.6	19.3	14.1	20.9	19.9	15.6	23	11.3	11.6	23.2
	140	4.56136	5.4	239	4.6	4.16	432	2.98	4.17	73.2	4.25	5.19	119	7.32	6.6	111	8.42	4.25	241	6.52	4.08	67.5
	146	1.11743	1.29	169	0.983	1.11	88.3	1.12	0.426	8.57	2.9	1.63	93.6	1.67	0.575	44.2	1.31	1.56	101	0.685	1.24	42.9
	163	322.243	250	94.6	374	293	120	303	380	110	214	267	91.1	242	202	101	411	260	86.9	227	195	104
	165	0.932179	1.61	6.42	0.993	0.746	5.37	1.33	1	4.33	0.811	1.16	10	1.23	0.517	8.35	2.51	1.75	1.53	0.744	1.99	4.54
	169	6.31552	8.07	8.1	4.62	9.3	4.96	7.89	8.14	9.66	5.47	12.3	4.33	5.3	7.78	5.84	8.08	9.34	6.09	1.25	5.71	4.99
	176	7.19282	13.9	5.85	6.54	8.33	7.16	11.9	12.4	2.16	4.33	13	7	7.42	14.9	4.79	12.3	11.9	8.06	17.5	16.1	9.06
	185	2.42431	1.41	2.12	1.7	0.829	0.576	1.77	2.9	2.32	20.5	3.43	3.14	1.84	3.85	0.441	1.68	1.89	1.38	3.92	4.33	2.29
	187	0.584508	16.9	2	0.61	10.8	1.22	2.02	4.95	0.585	3.56	34.7	1.85	2.89	12.4	1.19	7.16	9.01	1.81	1.05	0.641	1.61
	188	20.8138	29.9	563	28.5	37.7	406	17.2	33.1	224	20.3	24.9	413	40.8	41.7	318	82.8	57.8	416	207	190	752
	194	26.8169	13.1	7.18	27	20.8	14	48.5	43	22.3	20.4	11.3	11	18.3	11.5	10.9	21.9	13.8	7	13.9	10.7	6.71
	206	2.78668	2.61	7.05	2.01	2.81	6.58	0.989	3.32	6	5.38	3.99	11.2	5.69	6.33	10.1	1.46	1.84	4.85	0.679	1.31	1.34
	212	7.46776	10.3	22.1	5.56	9.48	18.7	6.47	5.38	19.4	7.93	19.5	22.3	14.8	26.7	32.9	16.6	22.6	20.6	6.86	17.1	14.6
	217	3.84047	5.12	3.17	4.4	1.36	1.64	7.31	3.28	2.04	15.3	1.32	4.33	1.06	1.54	2.32	2.15	0.791	2.1	2.59	1.15	2.46
	218	7.67388	11.3	18.4	5.56	9.93	10.8	7.02	7.96	8.64	10.5	11.7	14.8	7.21	12.1	11.7	11.1	8.98	9.9	11.3	3.99	17.3
	235	7.45698	5.71	3.78	5.47	7.21	3.56	1.23	13.8	12.8	4.02	14.1	2.17	4.65	23.2	3.84	8.77	19	2.4	6.23	14.3	3.72
	240	86.4071	60	318	66.5	68.8	213	19.1	199	49.2	48.7	53.8	271	102	99.7	220	196	141	266	121	168	307
	241	15.753	6.89	443	16.1	7.51	292	19.9	12.4	226	17.7	10.7	285	21.3	11.7	226	26.6	10.8	295	102	77.2	528
	242	21.0687	9.1	83.5	15.5	16.6	95.7	8.93	7.3	21	22.5	10.1	56.7	46.7	26.3	65.6	87	44.2	89.3	2.87	3.88	33.8
	252	135.911	49.8	0.0185	131	45.1	0.0185	109	44.9	0.0185	114	37.8	0.0185	111	50	0.0185	137	57.6	0.0185	97.6	36	0.0185
	256	80.5906	67.7	22.2	85.3	76	108	84.2	64.2	417	123	96.6	21.4	166	147	36	183	144	38.5	142	193	39
	267	20.3209	18.9	27	27.2	27.7	22.3	26.1	37.2	14.9	39.5	50.6	53.1	46.5	58.6	38.2	31.8	38.3	23.1	23.3	32.9	13.7
	268	54.2334	80.6	32.9	43.5	79	20.5	28.5	49.2	26.1	63.8	115	25.9	74.5	141	33.9	61.5	98.2	20.2	8.89	23.4	24.2
	270	3.83012	3.27	33.4	1.66	1.41	9	1.14	1.47	10.8	15.3	4.02	24	1.71	4.28	10.3	4.17	4.32	19.4	3.66	4.4	23.7
	272	462.392	716	92.8	377	588	69.5	370	388	184	298	633	84.7	451	650	132	391	572	77.1	92	203	159
	273	50.4686	146	139	31.3	105	140	204	191	1260	70.5	671	196	90.5	460	90.7	83.5	195	97	205	201	459
	274	31.2203	50	26	33.6	44.9	36.1	34.1	64	75.6	29.3	96.6	35.6	31	106	31.8	46.3	93.7	22.7	33.4	72.5	40.9
	285	1.71548	8.96	1.98	1.23	7.38	1.5	2.63	6.44	3.09	91.4	20	1.84	1.41	6.62	2.04	2.01	7.85	1.7	2.54	8.71	2.97
	286	37.4843	46.2	212	48.1	50.2	93	63.4	101	202	215	177	200	44.3	64.1	86.4	110	70.7	138	777	725	551
	287	2.51788	3.54	6.82	1.13	3.02	9.01	4.09	8.47	48.9	126	15.8	9.2	3.48	8.15	5.86	3.87	5.16	5.63	10.2	9.55	39.8
	288	60.8886	115	66.3	49.3	72.2	50.3	61.3	77.5	24.3	122	93.2	36.6	20	44.9	28.6	144	183	97.5	55.4	133	141
	295	73.7637	74.2	3.28	49	74.5	2.37	198	181	147	82.5	42.2	4.3	27.9	48	4.01	29.2	40.4	0.834	52	20.1	3.57
	299	13.2258	18.7	26.4	18.4	16.4	21.2	28.3	19.5	56	22.2	27.4	25.7	16.4	24.5	18.9	17.4	26.1	22.4	15.3	19	36.4
	331	1.57068	0.157	43.7	1.54	3.32	56.7	1.68	1.79	1.43	3.93	2.91	1.43	2.12	2.9	1.43	1.47	1.21	39.6	2.36	1.29	46.9
	332	7.58853	8.45	8.76	9.47	15.1	3.51	10	19.2	3.49	0.0833	3.17	2.93	6.65	9.16	4.96	9.02	12.5	5.91	16.4	17.5	6.07
	333	21.2594	27.3	15.9	8.38	10.5	11.5	10.8	12	3.93	38.6	17.5	0.436	12	17.1	0.436	42.1	35	23.3	23.7	56.4	42.6
	336	2.99099	5.95	9.22	7.82	7.84	9.06	11.1	14.4	22.6	5.72	7.26	10.1	3.6	8.48	6.5	5.15	6.46	7.11	16.5	17.7	7.91
	350	2.21656	2.83	106	1.82	3.51	116	3.99	4.37	98.6	3.91	3.39	120	5.21	8.08	130	10.1	6.59	88.9	11.1	24.9	91.4
	363	2.21274	2.5	15.8	2.76	1.84	12.7	0.936	1.59	4.07	1.76	1.08	12.3	3.68	0.992	13.5	2.6	2.65	13	0.749	1.85	14.9
	364	140.903	30.5	7.47	222	27.4	5.95	2250	33.4	18.7	81.7	21.5	3.39	122	35.5	7.85	154	31	5.28	741	64.7	12
	372	0.763435	7.29	37.9	21.3	4.75	81.5	6.87	14.8	49.9	6.44	18.5	38.1	17.5	9.09	49.7	12.3	14.3	87.5	9.5	9.58	73
	373	1	1	0.418	0.37	1	0.755	0.556	0.577	8.73	16.6	0.844	0.245	1	1	0.241	0.707	0.409	0.493	1	0.196	0.414
	387	70.078	56.8	3.02	67.5	54.1	14.8	60.3	56.4	12.7	49.5	63.9	4.31	74	87.1	5.08	102	103	4.89	28.2	40.8	2.67
	389	28.9656	44.7	119	26.3	43.1	88	27.5	29.7	87.8	34.6	102	111	64.6	146	150	75	112	84.3	35.2	77.9	64.3
	400	1.01725	1.02	5.01	1.02	1.1	1.02	12.6	1.02	1.02	1.44	7.83	1.02	1.02	0.821	1.94	5.47	0.674	0.901	1.02	1.02	1.15
	425	230.36	123	49.7	229	123	58.9	232	204	20.4	218	91	43.5	248	103	48.8	260	184	49.6	171	116	44.3
	473	4.21206	1.72	0.495	4	1.8	1.66	3.83	3.57	0.756	157	7.02	1.99	3.2	1.94	1.34	4.77	2.21	0.15	2.73	1.8	0.572
	477	6.17231	7.5	7.01	2.6	3.86	6.26	5.31	5.1	8.03	9.04	11.3	7.48	12.4	22.8	16.6	5.59	5.94	5.97	2.45	2.99	4.49
	491	87.9472	76.6	14.1	81.2	86.9	24.9	66.1	68.2	18.7	51.1	81.4	10.3	59.6	74.4	9.6	63.8	80.4	13	9.04	19.1	4.55
	492	9.75799	13.9	9.52	6.66	11.1	16.8	8.58	19.6	7.34	10.3	6.82	17.2	6.91	9.89	16.2	12.7	11.1	15.3	5.72	7.56	14.7
	502	11.8009	13.3	56.8	7.78	17	77.9	9.32	16.8	359	14	23.3	121	17	27	61.1	37.5	14.9	58	278	340	481
	534	8.66846	4.44	9.27	9.17	8.35	7.32	4.62	7.63	4.51	11.6	13.9	16	14.6	14.4	13.1	10.9	10.3	8.79	2.72	6.85	4.22
	589	92.8454	131	84.9	122	158	118	176	193	138	250	258	248	227	257	199	111	144	72.9	190	212	84.5
	629	128.707	105	77	146	105	74.6	292	80.7	52.3	207	161	248	77.6	57.4	96.6	109	117	48.6	98.1	84.5	42
	664	5.55383	6	66	5.74	6.69	28.8	7.14	5.13	4.07	6.37	8.27	57	12.6	13.6	40.1	17.6	15.7	43.7	5.57	10.6	33.2
	669	6.27935	5.44	49	6.2	4.56	39.2	1.27	3.83	15.6	3.7	4.39	33.5	15.5	11.6	24.8	28.2	17.5	37.1	33.1	33.3	59.4
	675	594.674	762	533	719	846	759	693	948	3100	353	525	424	381	570	319	623	865	480	524	888	741
	681	928.944	477	3810	1490	1080	5760	6070	4440	11600	747	482	7300	551	273	5450	771	405	4680	647	480	5360
	695	17.0807	25.2	25.8	16.7	27.6	20.4	31.6	23.9	66.1	29.8	30.5	23.5	17.9	31.2	20.2	24.9	30.9	21.6	19.8	28.4	40.1
	741	2.42718	0.97	2.7	4.34	1.9	11.6	3.31	0.912	4.19	3.8	1.11	4.53	1.75	2.49	7.79	2.71	2.15	7.17	2.66	0.924	5.72
	766	1	9.7	19.4	7.2	1	16.4	12.6	23.6	2.92	5.3	6.91	13.7	6.92	12.6	1	7.79	7.32	5.78	6.7	7.24	3.93
	797	11.8082	8.77	5.89	14.8	8.89	3.88	29.4	18.8	13.1	11.4	8.46	6.94	11.7	7.67	5.07	11.7	8.25	3.94	10.5	8.13	3.3
	838	2.44339	5.57	2.47	2.53	11.4	3.51	1.95	9.05	1.56	4.35	7.25	1.96	4.01	2.86	1.4	2.1	5.08	2.07	2.18	4.93	0.841
	867	3.74926	2	326	4.39	2.24	335	3.03	2.52	232	3.22	3.01	276	2.84	3.32	318	4.27	2.67	340	3.1	1.83	271
	874	13.901	5.5	82.3	11.9	4.06	87	13.1	6.06	59	11.1	3.33	75.7	12.3	3.29	85.9	14.9	6.86	84.3	9.07	3.57	72.4
	900	6.68939	4.25	3.09	5.77	5.18	2.79	4.77	7.44	9.17	4.46	9.51	3.85	14.5	24.7	13.9	5.36	6.27	2.45	5.29	3.79	3.59
	909	24.4021	33.5	49.9	34	41.2	86.9	34.6	60	409	20.1	33.3	84.2	21.4	54.2	41.4	27.7	47.9	38.7	37.2	57.4	102
	943	12.9885	10.5	7.6	11.9	8.44	4.57	9.65	12.4	8.48	11.9	15	12.5	17.2	14.4	3.97	14.9	15.7	7.55	2.85	2.44	3.08
	952	27.7083	12.1	17.3	23.1	13.3	18.3	14.1	10.9	3.76	21	15.8	19.4	28.7	21.5	11.7	35.8	25.5	14.5	12.4	15.1	15.1
	967	2.13909	3.89	8.97	4.51	5.06	9.02	5.6	4.66	11.3	3.61	7.09	14	7.04	7.28	4.84	4.97	3.04	10.9	1.95	2.06	10.7
	980	12.0829	14.5	7.83	13.9	19.9	13.3	12.7	9.83	17.1	12.1	11.5	10.2	5.61	3.94	9.3	12.3	9.48	9.92	9.48	9.34	7.62
	997	5.35485	3.48	1.53	13	6.16	0.419	12	0.729	1.25	3.56	7.24	0.75	4.28	5.97	2.03	10.1	2.46	0.895	0.606	2	0.844
	1000	14.7601	22.3	59.2	13.7	20.9	41.2	14.8	20.8	42.1	28.5	26.2	58.3	17.5	20.2	35.6	20.3	27.5	43.4	20.7	27.6	118
	1024	1267.13	1340	785	1320	1400	1050	1060	1510	1410	433	488	860	1080	1190	887	745	1050	675	280	268	307
	1026	711.131	771	519	658	694	187	308	276	69.7	621	524	316	678	737	381	792	815	365	682	805	374
	1044	9.88043	6.68	5.34	9.38	8.57	5.22	8.23	7.92	7.15	7.56	8.41	4.34	10.1	10.3	5.77	10.6	7.63	5.4	4.46	7.83	4.61
	1097	9.17909	36	77.4	14.6	145	193	8.9	47.2	304	8.73	55.1	85.7	15	24.1	37.7	30.3	85.5	46.7	34.5	89	80.8
	1099	1834.65	1770	185	1900	1820	275	4930	4350	3220	1820	1350	1270	1800	1700	485	1100	1430	232	1070	1120	255
	1144	0.976121	1.14	110	2.15	1.48	144	2.12	1.04	153	0.679	0.436	113	0.436	0.631	126	0.359	0.455	121	0.623	0.436	115
	1152	8641.11	19900	11400	8280	21800	12900	16200	25000	13000	8520	18000	12000	8730	20000	12400	13200	22700	10100	19600	29900	13100
	1164	16.5632	13	13	11.5	18.1	11.2	7.92	10.3	14.9	36.2	19.1	9.49	70.7	54.9	7.9	106	80.9	7.28	42.4	55.6	15.7
	1181	31.6226	24	20.1	68.6	26.2	74.1	40	23.7	79.6	31.1	29.1	14.6	19	14.2	21.4	35.7	25.1	15.6	16.7	17.2	21.6
	1230	6.93634	4.72	28	11	6.21	36	29.9	21.2	59.5	3.33	2.17	25.9	5.23	1.65	33.2	3.12	3.15	32.1	2.41	2.79	34.8
	1256	28.6628	23.7	0.5	11.4	28.4	1.49	41.3	69.4	47.8	25.7	10.7	0.895	7.98	17.2	2.06	13.1	7.91	0.933	8.83	14.1	1.55
	1261	23.6661	15.7	1.44	26.6	21.5	4.03	84.8	58	38.2	12.4	7.65	1.94	14.6	12.2	1.48	15.7	16	1.8	14.7	13.9	2.23
	1264	7.24535	2.17	30.7	2.9	4.2	4.51	3.02	2.37	6.12	2.24	1.95	26.6	4.52	2.35	22.3	5.75	7.81	43.6	4.67	3.85	13.2
	100024	7.37688	9.94	115	8.56	7	76	35	19.6	181	35.8	10.3	93.8	21.5	17.8	77	25.8	14.1	86.1	87.2	109	205
	100025	4.77855	3.59	32.5	3.88	5.4	32.9	28.4	14.4	162	20.6	7.41	27.6	8.41	8.04	21.5	7.7	5.4	26	63.2	60.9	102
	100026	1.37994	1.6	6.29	1.14	2.88	16.8	9.33	12	168	1.21	2.27	9.09	2.43	4.34	6.59	3.12	2.18	3.93	55.9	59.3	59.6
	100027	4.53282	4.95	40.8	4.86	4.72	26.1	12.8	8.45	41.8	8.39	7.17	37.8	5.8	5.94	24.3	7.87	7.03	28.9	16	17.9	33.8
	200009	1.03396	1.73	1900	1.68	0.826	2070	0.381	1.26	1720	2.08	0.826	1800	1.23	1.78	2030	2.5	1.69	2070	1.82	2.82	1730
	200016	9.20748	12.2	4.82	11	11.4	3.38	10.5	18.9	0.663	7.36	12.6	5.16	5.64	15.4	2.05	9.89	16.4	2.31	6.23	19.3	3.41
	200021	32.9847	1	1	15.2	1	15.8	1	1	1	1	13.2	1	1	1	1	1	1	1	1	19.3	1
	200028	58.4764	42.7	26.8	53.1	32.3	15.5	57	54.6	35.4	24.3	25	22.4	26.6	24	23.8	33.4	46	26.4	35.1	34.5	23.1
	200029	198.202	164	363	201	161	424	182	158	342	232	197	517	245	266	524	197	164	359	59.8	83	249
	200030	183.228	165	391	193	141	429	175	135	293	322	294	803	368	389	754	184	186	365	58	86.9	208
	200031	197.896	168	389	201	149	442	176	119	292	352	294	861	383	419	776	187	191	395	51	86.7	215
	200032	21.8242	15.8	12.2	2.89	15	11.2	7.49	5.75	10.8	18.1	7.7	9.21	13.4	5.8	9.26	17.4	15.7	9.02	7.68	4.69	6.96
	200034	3.92609	2.97	5.33	4.36	2.15	1.96	3.62	3.1	1.19	1.84	2.18	10.8	2.61	3.6	5.96	2.19	4.15	4.72	0.884	1.06	4.56
	200040	5.02632	5.2	16.2	8.02	3.66	13.8	9.81	9.87	7.57	4.83	5.5	13.6	7.21	6.14	12.3	7.89	5.96	9.93	6.98	4.41	6.64
	200041	5.38334	0.863	1.63	2.94	7.75	0.475	1.54	5.32	7.2	3.54	12.1	0.996	2.84	5.51	1.08	1.8	7.16	0.673	2.11	4.45	0.979
	200042	720.354	1280	378	1070	1610	968	1990	2350	1730	3190	3180	2600	2300	2920	2150	624	1200	374	2170	2570	752
	200043	8814.14	15500	4620	13300	19800	12000	25000	28500	21200	38100	38800	32300	28300	34800	26600	7550	14700	4700	26600	30700	9320
	200045	10.547	17.3	6.91	15.4	20.4	3.54	8.15	22.2	14	6.78	15.4	4.09	6.23	13.4	3.03	6.73	15.2	3.67	3.79	9.11	6.7
	200046	37.3594	43.3	26.8	43.5	51.7	28	68.5	75.1	41.6	75.8	78.7	79.8	71.2	72.2	64.5	30.9	39.2	20.8	59	54.8	20.8
	200047	94.6379	157	1320	96	152	718	488	468	1780	109	499	971	134	228	696	247	235	909	341	644	976
	200049	37.1354	39.9	54.5	49.7	46.5	69	65.3	66	72.5	62.9	57.4	85.2	56.3	60.9	66.8	46.5	40.5	49	47.6	48.8	56.9
	200050	2.45443	3.58	7.6	3.54	3.3	6.31	3.07	5.22	1.82	8.16	2.85	16.6	10.7	9.09	15.8	5.45	8.38	7.52	1.15	3.27	2.24
	200053	128.505	66.3	18.3	188	13.1	23.8	189	83.2	34.6	162	120	23.6	178	147	18.1	16.2	10.2	15.3	402	260	12.5
	200055	7.44519	6.31	3.67	6.39	9.46	7.41	5.63	5.98	5.75	6.61	8.67	1.8	5.82	8.53	7.4	8.87	11.2	6.2	2.53	8.48	5.26
	200057	62.2557	81.3	81.1	76.1	123	67.1	106	106	51.1	77.7	100	90.4	68.7	161	77.7	62.6	87.2	61.1	44.1	73.4	43
	200060	30.9923	48.3	218	34.2	37.3	202	131	57.5	842	119	59.5	203	61.6	102	165	80	71.1	167	304	327	607
	200061	240.935	392	375	243	387	294	464	329	1030	431	461	370	276	447	305	365	450	318	307	446	602
	200063	277.881	245	539	228	218	526	182	180	320	251	271	498	289	311	479	344	350	488	127	245	432
	200068	380.968	189	150	378	251	78.2	361	270	124	343	228	307	290	141	247	269	147	65.8	158	155	41.1
	200069	36.8312	15.7	12.7	46	32.7	26.9	65	61.4	31.7	22	17.3	14.3	29.8	20.3	14.4	30.4	20.7	12.4	17.2	18.9	10.7
	200072	4.75337	2.52	4.6	4.33	2.28	3.32	3.87	6.54	5.98	16.8	6.77	11.6	5.56	5.78	6.93	4.69	4.38	5.86	3.9	2.79	3.67
	200073	2.28739	3.37	5.27	3.83	4.14	6.17	5.26	4.93	23.3	2.05	3.78	8.91	3.1	3.75	4.63	5.6	3.63	2.24	54.3	40.7	85.7
	200082	204.715	561	849	131	383	713	765	724	4410	349	2440	967	372	1650	543	363	763	578	739	912	1810
	200084	4.19123	9.68	93.4	2.85	4.81	74.9	0.895	5.66	0.217	7.78	10.4	89.4	10.4	17.7	83.2	17.6	13.6	73.7	1.33	14.4	71.4
	200085	91.9044	91	1020	98.9	91.6	755	437	235	2330	418	99.3	826	197	187	704	266	172	760	1040	1180	2070
	200089	449.967	434	62.3	469	438	92.3	1210	1040	794	468	349	745	458	431	198	251	336	83.4	270	273	84.3
