# Supplementary material for: Determination of growth stages and metabolic profiles in Brachypodium distachyon for comparison of developmental context with Triticeae crops
Source: Proc Biol Sci. 2015 Jul 22;282(1811):20150964. doi: 10.1098/rspb.2015.0964 (PMC4528556; doi:10.1098/rspb.2015.0964)
Supplement: Table S7.xls [file rspb20150964supp7.xls]

## Sheet: Table S7
	Table S7. List of commonly accumulated metabolites among Bd21, Bd3-1 and Chinese Spring wheat under stress conditions at BBCH15.
	Control	2 °C	12 °C	32 °C	42 °C	100 mM	500 mM	KEGG LIGAND Database ID	Name
	Serial No.	Serial No.	Serial No.	Serial No.	Serial No.	Serial No.	Serial No.
					22			C07151	Metformin
	25	25	25	25	25	25	25	C01234	1-Aminocyclopropane-1-carboxylate
	34	34	34	34	34	34	34	C00780	3-(2-Aminoethyl)-1H-indol-5-ol
	35	35	35	35	35	35	35	C02376	5-Methylcytosine
	39	39	39	39		39	39	C00147	Adenine
	40	40	40	40	40	40	40	C00212	Adenosine
		51	51	51	51	51	51	C00135	L-Histidine
	53	53	53		53	53	53	C00073	L-Methionine
		54			54		54	C00079	L-Phenylalanine
	55	55	55	55	55	55	55	C00078	L-Tryptophan
	56	56	56	56	56	56	56	C00082	L-Tyrosine
	60	60	60	60	60	60	60	C00089	Sucrose
	99	99	99	99	99	99	99	C00534	Pyridoxamine
	110	110	110	110	110	110	110	C00020	AMP
	139	139		139	139	139	139	C03557	(2-Aminoethyl)phosphonate
	163	163	163	163	163	163	163	C01996	Acetylcholine
	188	188	188	188	188	188	188	C00475	Cytidine
		194	194	194	194			C00216	D-Arabinose
		212				212		C06393	2,3-Diaminopropanoate
			218					C03618	L-threo-3-Methylaspartate
	240	240	240	240	240	240	240	C00242	Guanine
		241	241		241	241	241	C00387	Guanosine
		242	242	242		242		C00942	3',5'-Cyclic GMP
	256	256	256	256	256	256	256	C00294	Inosine
	267	267	267	267	267	267	267		L-Asparagine
	268	268	268	268	268	268			L-Aspartic acid
	272	272	272	272	272	272	272		L-Glutamic acid
	273	273	273	273	273	273	273		L-Glutamine
	274	274	274	274	274	274	274	C00051	Glutathione
	286	286	286	286	286	286	286	C00148	L-Proline
	288	288	288	288	288	288	288	C00065	L-Serine
					295			C01835	Maltotriose
	299	299	299	299	299	299	299	C02294	Methylguanidine
	333					333	333	C08296	Quisqualic acid
					336			C00021	S-Adenosyl-L-homocysteine
							350	C00378	Thiamine
					364		364	C00483	Tyramine
						372		C00105	UMP
				387	387			C00455	Nicotinamide D-ribonucleotide
	389	389	389	389	389	389	389	C00334	4-Aminobutanoate
	425	425	425	425	425	425	425	C01821	Isoorientin
		477						C00979	O-Acetyl-L-serine
	491		491	491	491	491		C00018	Pyridoxal phosphate
						492		C00250	Pyridoxal
	502	502	502			502	502	C00449	N6-(L-1,3-Dicarboxypropyl)-L-lysine
		534	534					C01904	D-Arabitol
	589	589	589	589	589	589	589	C00118	D-Glyceraldehyde 3-phosphate
	629	629	629	629	629	629	629	C00296	Quinate
		664				664		C00993	D-Alanyl-D-alanine
		669				669	669	C05822	3'-CMP
	675	675	675	675	675	675	675	C00170	5'-Methylthioadenosine
	681	681	681	681	681	681	681	C00670	sn-glycero-3-Phosphocholine
	695	695	695	695	695	695	695	C05519	L-Allothreonine
					797			C01620	Threonate
		900							N-acetyl-DL-serine
	909	909	909	909	909	909	909	C00019	S-Adenosyl-L-methionine
			943						alpha-Methyl-DL-histidine dihydrochloride
	952	952	952	952		952	952	C00628	2,5-Dihydroxybenzoate
			980	980				C00346	Ethanolamine phosphate
	1000	1000	1000	1000	1000	1000	1000		Glycyl-L-proline
	1024	1024	1024	1024	1024	1024	1024	C00588	Choline phosphate
	1026	1026	1026	1026	1026	1026	1026	C01004	N-Methylnicotinate
		1097		1097		1097	1097	C00408	L-Pipecolate
	1099	1099	1099	1099	1099	1099	1099	C00492	Raffinose
	1152	1152	1152	1152	1152	1152	1152	C00719	Betaine
	1164			1164			1164	C01367	3'-AMP
	1181	1181	1181	1181	1181	1181	1181	C01175	1-O-Sinapoyl-beta-D-glucose
					1230			C02985	L-Fucose 1-phosphate
					1256			C00713	Panose
					1261			C01613	Stachyose
		100024	100024		100024	100024	100024	C00123	L-Leucine
					100025		100025	C00407	L-Isoleucine
							100026		S-Methylmethionine
							100027		Methionine sulfoxide
	200028	200028	200028	200028	200028	200028	200028	C00864	Pantothenate
	200029	200029	200029	200029	200029	200029	200029	C00103	D-Glucose 1-phosphate
	200030	200030	200030	200030	200030	200030	200030	C00275	D-Mannose 6-phosphate
	200031	200031	200031	200031	200031	200031	200031	C00636	D-Mannose 1-phosphate
	200032							C00198	D-Glucono-1,5-lactone
	200042	200042	200042	200042	200042	200042	200042	C07064	Lactulose
	200043	200043	200043	200043	200043	200043	200043	C05402	Melibiose
	200046	200046	200046	200046	200046	200046	200046	C00392	Mannitol
	200047	200047	200047	200047	200047	200047	200047	C00062	L-Arginine
	200049	200049	200049	200049	200049	200049	200049	C00093	sn-Glycerol 3-phosphate
	200053	200053	200053	200053	200053	200053	200053	C00388	1H-Imidazole-4-ethanamine
	200057	200057	200057	200057	200057	200057	200057	C00041	L-Alanine
	200060	200060	200060	200060	200060	200060	200060	C01826	L-Norvaline
	200061	200061	200061	200061	200061	200061	200061	C00188	L-Threonine
	200063	200063	200063	200063	200063	200063	200063	C01026	N,N-Dimethylglycine
	200068	200068	200068	200068	200068	200068	200068	C00497	(R)-Malate
	200069	200069	200069	200069	200069	200069	200069	C00310	D-Xylulose
							200073	C00956	L-2-Aminoadipate
	200082	200082	200082	200082	200082	200082	200082	C00047	L-Lysine
		200084				200084		C00253	Nicotinate
	200085	200085	200085	200085	200085	200085	200085	C01933	L-Norleucine
	200089	200089	200089	200089	200089	200089	200089	C03661	1F-beta-D-Fructosylsucrose
	Total number of commonly accumulated metabolites
	63	73	68	65	72	72	72
