# Supplementary material for: Determination of growth stages and metabolic profiles in Brachypodium distachyon for comparison of developmental context with Triticeae crops
Source: Proc Biol Sci. 2015 Jul 22;282(1811):20150964. doi: 10.1098/rspb.2015.0964 (PMC4528556; doi:10.1098/rspb.2015.0964)
Supplement: Table S8.xls [file rspb20150964supp8.xls]

## Sheet: Table S8
	Table S8. The three of the most differently accumulated metabolites between Bd21 and Bd3-1.
	BBCH00 seed
	Rank	1	2	3
	Serial No.	1152	60	200089
	KEGG LIGAND Database ID	C00719	C00089	C03661
	Name	Betaine	Sucrose	1F-beta-D-Fructosylsucrose
	BBCH11 leaf
	Rank	1	2	3
	Serial No.	1152	256	60
	KEGG LIGAND Database ID	C00719	C00294	C00089
	Name	Betaine	Inosine	Sucrose
	BBCH13 leaf
	Rank	1	2	3
	Serial No.	1152	60	200043
	KEGG LIGAND Database ID	C00719	C00089	C05402
	Name	Betaine	Sucrose	Melibiose
	BBCH15 leaf (control)
	Rank	1	2	3
	Serial No.	1152	200043	60
	KEGG LIGAND Database ID	C00719	C05402	C00089
	Name	Betaine	Melibiose	Sucrose
